# Supplementary material for: Parent of origin gene expression in the bumblebee, Bombus terrestris, supports Haig's kinship theory for the evolution of genomic imprinting
Source: Evol Lett. 2020 Oct 12;4(6):479–90. doi: 10.1002/evl3.197 (PMC7719552; doi:10.1002/evl3.197)
Supplement: Supplementary file 1 — Data S1. [file EVL3-4-479-s001.xlsx]

## Sheet: Supp.1.0.0
Supplementary 1.0.0: Behavioural data for each sample selected for RNA-Seq along with ovary score, age, weight and final caste classification.
Nest	Parental genomes		Worker	Behaviour																			Ovary development	Age at sampling (days)	Weight (mg)	Role/ Caste
	Mother	Father		A: sit idle	B: standing close to brood	C: standing far from brood	D: walking in nest	E: incubating	F: feeding larvae	G: inspecting brood cells	H: building egg cup	I: building periphery	J: ventilation < 4 sec	K: biting/grasping	L: push / bump	M: egg-laying	N: eating eggs	O: ventilation > 4 sec	P: leaving nest	Q: foraging	R: feeding self	S: grooming
2019-02-14	B. t. dalmatinus, family 1	B. t. audax, family 2	44	0	2	0	1	2	0	1	0	0	0	0	0	0	0	0	0	9	0	0	0	10	262	FOR
2019-02-14	B. t. dalmatinus, family 1	B. t. audax, family 2	35	0	0	0	2	0	0	0	0	0	1	0	0	0	0	0	0	8	0	0	1	12	229	FOR
2019-02-14	B. t. dalmatinus, family 1	B. t. audax, family 2	37	0	2	1	1	4	1	1	0	0	0	0	0	0	0	0	0	0	2	0	1	11	162	NUR
2019-02-14	B. t. dalmatinus, family 1	B. t. audax, family 2	54	0	0	3	2	1	0	1	0	4	1	0	0	0	0	0	0	0	2	0	1	6	144	NUR
																								9.75	199.25
																								6	118
2019-02-14	B. t. dalmatinus, family 1	B. t. audax, family 2	10	1	4	1	4	0	0	3	15	1	8	7	15	0	2	0	0	0	1	1	4	19	329	DOM
2019-02-14	B. t. dalmatinus, family 1	B. t. audax, family 2	18	0	7	0	2	0	0	4	10	0	6	4	2	1	3	0	0	0	0	0	4	16	234	DOM
2019-02-14	B. t. dalmatinus, family 1	B. t. audax, family 2	22	0	6	0	1	4	1	6	5	0	1	0	0	1	0	0	0	0	0	0	4	15	258	SUB
2019-02-14	B. t. dalmatinus, family 1	B. t. audax, family 2	12	1	4	0	0	2	0	2	1	1	0	0	0	1	0	0	0	0	1	0	4	17	283	SUB
																								16.75	276
																								4	95
2019-12-14	B. t. audax, family 2	B. t. dalmatinus, family 1	74	0	3	0	0	0	1	1	0	1	0	0	0	0	0	0	0	3	0	0	1	6	196	FOR
2019-12-14	B. t. audax, family 2	B. t. dalmatinus, family 1	78	0	0	0	0	0	0	0	0	0	0	0	0	0	0	0	0	2	0	0	0.5	14	202	FOR
2019-12-14	B. t. audax, family 2	B. t. dalmatinus, family 1	75	0	1	3	2	1	1	2	0	1	2	0	0	0	0	0	0	0	1	0	1	6	183	NUR
2019-12-14	B. t. audax, family 2	B. t. dalmatinus, family 1	76	0	4	0	0	0	1	1	0	2	0	0	0	0	0	0	0	0	1	0	1.5	8	203	NUR
																								8.5	196
																								8	20
2019-12-14	B. t. audax, family 2	B. t. dalmatinus, family 1	85	2	6	0	2	0	0	4	7	0	20	6	9	0	3	0	0	0	0	0	4	18	370	DOM
2019-12-14	B. t. audax, family 2	B. t. dalmatinus, family 1	89	1	8	1	2	1	0	3	1	0	7	3	2	0	2	0	0	0	1	0	4	19	286	DOM
2019-12-14	B. t. audax, family 2	B. t. dalmatinus, family 1	84	0	3	0	0	3	0	1	1	0	0	0	0	0	0	0	0	0	0	0	4	18	262	SUB
2019-12-14	B. t. audax, family 2	B. t. dalmatinus, family 1	82	0	4	0	0	1	0	2	2	0	0	0	0	0	0	0	0	0	1	0	4	16	306	SUB
																								17.75	306
																								3	108
14-22	B. t. dalmatinus, family 3	B. t. audax, family 4	49	0	1	0	0	2	0	0	0	0	0	0	0	0	0	0	0	8	1	0	0	6	233	FOR
14-22	B. t. dalmatinus, family 3	B. t. audax, family 4	30	0	3	0	1	4	0	0	1	0	0	0	0	0	0	0	0	6	0	0	1	13	237	FOR
14-22	B. t. dalmatinus, family 3	B. t. audax, family 4	26	0	3	1	1	5	1	1	0	1	0	0	0	0	0	0	0	0	1	1	0	14	245	NUR
14-22	B. t. dalmatinus, family 3	B. t. audax, family 4	35	0	2	0	0	4	0	0	0	0	0	0	0	0	0	0	0	0	0	0	1	11	204	NUR
																								11	229.75
																								8	41
14-22	B. t. dalmatinus, family 3	B. t. audax, family 4	21	2	5	0	5	5	0	8	10	0	6	5	8	0	0	0	0	0	0	1	4	17	412	DOM
14-22	B. t. dalmatinus, family 3	B. t. audax, family 4	9	0	8	1	2	6	2	5	2	1	1	0	0	0	0	0	0	0	1	0	4	20	252	SUB
14-22	B. t. dalmatinus, family 3	B. t. audax, family 4	23	0	8	0	1	8	1	5	2	0	1	0	0	0	0	0	0	0	0	0	4	16	285	SUB
14-22	B. t. dalmatinus, family 3	B. t. audax, family 4	18	0	2	1	0	0	1	0	1	1	2	0	0	0	0	0	0	0	2	0	4	18	253	SUB
																								17.75	300.5
																								4	160
14-31	B. t. audax, family 4	B. t. dalmatinus, family 3	64	0	1	0	2	2	0	0	0	0	0	0	0	0	0	0	0	7	0	0	0	12	233	FOR
14-31	B. t. audax, family 4	B. t. dalmatinus, family 3	44	0	3	1	0	0	0	2	0	1	0	0	0	0	0	0	0	6	1	0	0	7	184	FOR
14-31	B. t. audax, family 4	B. t. dalmatinus, family 3	45	0	3	1	0	3	0	1	0	0	0	0	0	0	0	0	0	0	1	0	0	7	166	NUR
14-31	B. t. audax, family 4	B. t. dalmatinus, family 3	65	0	1	0	0	0	1	0	0	0	0	0	0	0	0	0	0	0	0	0	1.5	12	157	NUR
																								9.5	185
																								5	76
14-31	B. t. audax, family 4	B. t. dalmatinus, family 3	79	5	8	0	0	0	0	4	10	0	0	0	13	0	0	0	0	0	0	0	4	17	330	DOM
14-31	B. t. audax, family 4	B. t. dalmatinus, family 3	89	0	11	0	0	2	0	7	3	0	0	0	2	0	0	0	0	0	0	0	4	19	293	DOM
14-31	B. t. audax, family 4	B. t. dalmatinus, family 3	86	0	16	0	0	4	2	6	4	1	3	0	0	0	0	0	0	0	0	0	4	18	245	SUB
14-31	B. t. audax, family 4	B. t. dalmatinus, family 3	84	0	9	0	0	8	0	2	1	0	0	0	0	0	0	0	0	0	0	0	4	18	238	SUB
																								18	276.5
																								2	92

## Sheet: Supp_1.0.1
Supplementary 1.0.1: mapping statistics for the parental whole genome sequencing data and for the RNA-seq samples mapped to the parental reference genomes.
					Worker abdomen RNA-Seq mapped to parental genomes							Worker head RNA-Seq mapped to parental genomes							Worker abdomen RNA-Seq mapped to Bter_1.0					Worker head RNA-Seq mapped to Bter_1.0
Parental WGS mapped to Bter_1.0						Paternal Genome		Maternal Genome					Paternal Genome		Maternal Genome				Sample	Percentage of Mapped Reads	Total Mapped Reads			Sample	Percentage of Mapped Reads	Total Mapped Reads
Sample	Percentage of Mapped Reads	Total Mapped Reads	Coverage		Sample	Percentage of Mapped Reads	Total Mapped Reads	Percentage of Mapped Reads	Total Mapped Reads			Sample	Percentage of Mapped Reads	Total Mapped Reads	Percentage of Mapped Reads	Total Mapped Reads			02_10	96.25	15248990			02_10	96.14	12715254
m02	97.86	41863548	15.1314		02_10	93.13	14754786	93.07	14745504			02_10	92.5	12234262	92.4	12220522			02_12	95.94	15825892			02_12	95.6	19164538
m12	97.97	41461013	14.9859		02_12	92.58	15272716	92.52	15262602			02_12	92.01	18445396	91.88	18418390			02_18	95.98	12731044			02_18	95.91	14235736
m22	97.67	39533179	14.2891		02_18	92.86	12317557	92.74	12300982			02_18	91.98	13652644	91.77	13621317			02_22	96.37	11322644			02_22	95.57	16136851
m31	98.18	39032037	14.108		02_22	93.18	10947368	93.05	10932839			02_22	92.03	15539787	91.82	15504809			02_35	95.7	15745785			02_35	94.87	15784209
q02	98.32	43531647	15.7343		02_35	92.34	15191942	92.18	15165617			02_35	90.96	15133462	91.32	15193469			02_37	94.17	13728804			02_37	95.43	16929883
q12	97.87	39689801	14.3457		02_37	90.86	13246569	91.11	13282822			02_37	91.89	16301027	91.73	16273302			02_44	94.53	14652871			02_44	95.77	5774261
q22	98.69	35668767	12.8923		02_44	91.15	14127795	91.34	14157733			02_44	92.58	5581688	92.42	5572097			02_54	93.77	14240052			02_54	95.83	18990700
q31	97.82	34957377	12.6352		02_54	90.56	13752077	90.73	13779212			02_54	92.29	18289385	92.08	18246721			12_74	94.12	13497884			12_74	95.23	13758465
					12_74	90.9	13035223	90.48	12974937			12_74	91.94	13283125	91.44	13210084			12_75	94.25	15747905			12_75	95.32	15636003
					12_75	90.96	15198375	90.72	15157671			12_75	91.89	15072775	91.45	15001400			12_76	92.73	17133926			12_76	94.6	14691549
					12_76	89.2	16483230	88.97	16439047			12_76	91.32	14182576	90.92	14119295			12_78	94.3	14557279			12_78	95.58	20013033
					12_78	90.75	14009175	90.48	13966953			12_78	92.35	19337930	91.91	19245971			12_82	95.78	13998756			12_82	95.51	12648266
					12_82	93.06	13600770	92.71	13550077			12_82	91.81	12157812	91.35	12096521			12_84	96.39	13757954			12_84	95.33	10481147
					12_84	92.99	13272187	92.75	13238064			12_84	91.88	10101121	91.44	10052733			12_85	96.3	15501058			12_85	95.55	12107468
					12_85	93.48	15048159	93.17	14997214			12_85	92.23	11686549	91.73	11623167			12_89	96.12	14961143			12_89	95.21	11387855
					12_89	93.05	14483283	92.8	14443890			12_89	91.52	10946168	91.17	10905373			22_09	95.84	14746929			22_09	94.83	17440164
					22_09	93	14309997	92.61	14249718			22_09	91.1	16755324	90.67	16675479			22_18	96	16466939			22_18	95.12	12492241
					22_18	93.2	15986761	92.85	15927663			22_18	91.03	11955094	90.69	11910993			22_21	96.19	14602482			22_21	95.22	13584077
					22_21	93.48	14190777	93.08	14130041			22_21	91.26	13018423	90.87	12963229			22_23	96.1	12667013			22_23	94.9	14261881
					22_23	93.24	12288914	92.88	12241348			22_23	90.73	13635334	90.22	13558347			22_26	94.9	17636443			22_26	95.07	10873106
					22_26	91.47	16999307	91.08	16925609			22_26	91.54	10468646	91.19	10429470			22_30	88.59	12021407			22_30	95.15	13106285
					22_30	85.74	11634205	85.37	11584193			22_30	91.65	12624668	91.26	12570410			22_35	94.36	14253435			22_35	94.92	14722114
					22_35	90.85	13723569	90.85	13723563			22_35	91.2	14145292	90.76	14077968			22_49	93.48	14244995			22_49	95.59	15869453
					22_49	90.09	13727569	89.58	13650555			22_49	92.21	15308840	91.78	15236109			31_44	93.57	14902553			31_44	95.28	12354811
					31_44	90.29	14379784	90.11	14351648			31_44	91.12	11816031	91.09	11812325			31_45	90.67	15077609			31_45	94.76	12500629
					31_45	87.57	14561577	87.39	14531173			31_45	90.8	11978793	90.84	11983950			31_64	94.37	14871075			31_64	95.34	11779705
					31_64	91.07	14352054	90.86	14318659			31_64	91.61	11318189	91.61	11317945			31_65	94.2	15573403			31_65	95.43	13018511
					31_65	90.68	14991514	90.48	14957640			31_65	91.23	12445807	91.36	12463755			31_79	96.49	15857881			31_79	95.27	14810663
					31_79	93.55	15374149	93.63	15387184			31_79	90.59	14084171	90.91	14132944			31_84	96.32	15781789			31_84	95.14	18006352
					31_84	93.14	15261471	93.14	15261557			31_84	90.56	17139602	90.98	17219844			31_86	96.4	15085045			31_86	94.89	13698009
					31_86	93.36	14610038	93.4	14616367			31_86	89.77	12960080	90.17	13017412			31_89	95.99	14022381			31_89	94.95	15321409
					31_89	92.63	13531829	92.69	13540027			31_89	90.35	14579551	90.59	14618272

## Sheet: Supp.1.0.2
Supplementary 1.0.2: list of differentially expressed genes identified in whole abdomen tissue between reprodutive and sterile Bombus terrestris workers.
GeneID	baseMean	log2FoldChange	lfcSE	stat	pvalue	padj
LOC100650745	2731.6	-8.597	0.680479	-12.6337	1.37577e-36	1.43758e-35
LOC100650031	43.8742	-7.35855	1.4871	-4.94824	7.48876e-07	1.29362e-06
LOC100644839	4852.03	-6.5202	0.973029	-6.70093	2.0709e-11	4.72419e-11
LOC100643608	13741.1	-5.70444	0.849025	-6.71882	1.83205e-11	4.19103e-11
LOC105666966	21.1241	-4.85999	0.593784	-8.18478	2.72791e-16	8.3347e-16
LOC100649508	19.082	-4.8082	0.836443	-5.74839	9.00958e-09	1.75304e-08
LOC100651509	1033.9	-4.47313	0.524757	-8.5242	1.5387e-17	5.07252e-17
LOC100648148	59.7047	-4.33894	0.531947	-8.15672	3.44245e-16	1.04577e-15
LOC100647803	44.9797	-4.23609	0.757713	-5.59062	2.26256e-08	4.28902e-08
LOC100650111	317919	-4.21089	0.429268	-9.80946	1.02516e-22	4.48696e-22
LOC100646729	157.671	-4.21079	1.11477	-3.77728	0.000158549	0.000233122
LOC100643115	186.31	-4.10568	0.831534	-4.93748	7.91389e-07	1.36297e-06
LOC100652150	16916.5	-4.08912	0.260759	-15.6816	2.02026e-55	8.20763e-54
LOC100643108	4517.41	-4.03466	0.326315	-12.3643	4.07744e-35	3.86843e-34
LOC100645349	3171.71	-3.9585	0.278057	-14.2363	5.45564e-46	1.09459e-44
LOC100646290	12.9496	-3.95159	0.621842	-6.35466	2.08882e-10	4.46348e-10
LOC100647875	10.4379	-3.78741	0.568233	-6.66524	2.64239e-11	5.98465e-11
LOC100650263	28.4344	-3.76116	0.421191	-8.92981	4.26726e-19	1.54858e-18
LOC100649988	5405.37	-3.73251	0.281651	-13.2523	4.37836e-40	5.80874e-39
LOC105667172	30.9086	-3.64588	0.574967	-6.34102	2.28245e-10	4.86978e-10
LOC100651567	159.064	-3.64249	0.425914	-8.55217	1.20799e-17	4.0093e-17
LOC100643435	58.4222	-3.60817	0.755256	-4.77742	1.77561e-06	2.98097e-06
LOC100651730	44.0183	-3.56659	1.07679	-3.31224	0.000925516	0.00128153
LOC100647779	36.0765	-3.53495	0.455482	-7.76089	8.43329e-15	2.36253e-14
LOC105667190	21.4063	-3.52714	1.06528	-3.31099	0.000929655	0.0012869
LOC100646362	13.7045	-3.47561	0.548983	-6.33099	2.4359e-10	5.19041e-10
LOC100646754	23.079	-3.44424	0.653486	-5.27057	1.36003e-07	2.4514e-07
LOC100649281	56.9167	-3.41029	0.939747	-3.62894	0.000284585	0.000410269
LOC100647588	2244.1	-3.35542	0.253004	-13.2623	3.8289e-40	5.11443e-39
LOC100652157	358.516	-3.34434	1.18616	-2.81946	0.00481051	0.00627661
LOC105666341	15.1448	-3.33433	0.568273	-5.86747	4.42493e-09	8.78792e-09
LOC100646820	15.6811	-3.29146	0.557133	-5.90786	3.46588e-09	6.93104e-09
LOC100648242	194.98	-3.28792	0.597222	-5.50535	3.68438e-08	6.87775e-08
LOC100647448	1059.72	-3.2815	1.16954	-2.80579	0.00501929	0.00654467
LOC100643622	620.821	-3.27656	0.319737	-10.2477	1.2122e-24	5.97016e-24
LOC100649153	80.3636	-3.25018	0.577777	-5.62532	1.85163e-08	3.52642e-08
LOC100643580	1174.64	-3.22369	0.377815	-8.53245	1.43277e-17	4.73128e-17
LOC100651053	33.1469	-3.19503	0.573932	-5.56691	2.59301e-08	4.89457e-08
LOC105665974	84.1497	-3.17781	0.421778	-7.53434	4.90818e-14	1.31732e-13
LOC100631088	196.777	-3.1665	0.45883	-6.90124	5.15499e-12	1.22506e-11
LOC100645792	17.4393	-3.14185	0.503098	-6.24501	4.23778e-10	8.89815e-10
LOC100648933	76.2887	-3.121	0.868982	-3.59155	0.000328711	0.000472254
LOC100648029	3379.7	-3.09155	0.229087	-13.4951	1.67163e-41	2.47608e-40
LOC100647566	16744	-3.0868	0.189986	-16.2475	2.32517e-59	1.2862e-57
LOC100648823	65.4742	-3.05077	0.697895	-4.37139	1.2346e-05	1.96202e-05
LOC100642816	742.899	-3.04629	0.333357	-9.13823	6.34828e-20	2.41476e-19
LOC100646558	12.9829	-3.03812	0.532713	-5.70311	1.17638e-08	2.27269e-08
LOC105666609	161.383	-3.03592	0.55285	-5.4914	3.98762e-08	7.43388e-08
LOC100643210	52.193	-3.00182	0.270342	-11.1038	1.20223e-28	7.61387e-28
LOC105666488	12.918	-2.96803	0.497341	-5.9678	2.40472e-09	4.85356e-09
LOC100650508	11.5537	-2.96752	0.555961	-5.33763	9.41668e-08	1.71469e-07
LOC100648955	351.194	-2.96209	0.637213	-4.64851	3.34345e-06	5.50643e-06
LOC100646781	125.052	-2.96011	0.665401	-4.44861	8.64293e-06	1.38726e-05
LOC105666793	305.136	-2.93405	0.623676	-4.70445	2.5455e-06	4.22281e-06
LOC105666404	129.627	-2.91442	0.313372	-9.30019	1.402e-20	5.52617e-20
LOC105665682	18.5391	-2.91053	0.428442	-6.79328	1.09615e-11	2.54806e-11
LOC105665733	63.0148	-2.88784	0.384691	-7.50692	6.05345e-14	1.61805e-13
LOC100649305	14.9878	-2.88782	0.362767	-7.96054	1.71284e-15	5.00011e-15
LOC105665721	93.4925	-2.88601	0.464972	-6.20684	5.40593e-10	1.12952e-09
LOC105666827	11.4033	-2.88454	0.486779	-5.92577	3.10844e-09	6.23407e-09
LOC100642936	17587.3	-2.8816	0.194409	-14.8224	1.05022e-49	2.84054e-48
LOC100645985	723.377	-2.87111	0.570443	-5.03312	4.82558e-07	8.43249e-07
LOC100643289	17.4656	-2.87091	0.738107	-3.88956	0.000100428	0.000149846
LOC100649230	14.8671	-2.86802	0.576761	-4.97264	6.60478e-07	1.14496e-06
LOC100647759	9742.48	-2.86562	0.347955	-8.23562	1.7863e-16	5.53645e-16
LOC100643109	26.8653	-2.8613	0.43554	-6.56955	5.04684e-11	1.11998e-10
LOC100649319	31.8996	-2.84286	0.335688	-8.46875	2.4805e-17	8.06058e-17
LOC105665932	12.8555	-2.83494	0.531348	-5.33538	9.5347e-08	1.73456e-07
LOC105666762	149.723	-2.83164	0.3631	-7.79851	6.26409e-15	1.76545e-14
LOC100650690	1042.72	-2.82562	0.203005	-13.9189	4.86011e-44	8.48223e-43
LOC100650209	26.8298	-2.81701	0.327042	-8.61361	7.07962e-18	2.37874e-17
LOC100643254	310.805	-2.8084	0.246139	-11.4098	3.73537e-30	2.60863e-29
LOC100646193	241.6	-2.80695	0.314438	-8.92689	4.38169e-19	1.58893e-18
LOC100649178	266.013	-2.80657	0.281513	-9.96956	2.07138e-23	9.44174e-23
LOC100647964	168.862	-2.80159	0.382889	-7.31697	2.53631e-13	6.51102e-13
LOC100651531	240.13	-2.79866	0.357018	-7.83898	4.5421e-15	1.29278e-14
LOC100646587	36.7846	-2.786	0.3806	-7.32003	2.47916e-13	6.37099e-13
LOC100650317	72.4547	-2.78039	0.474576	-5.85868	4.66575e-09	9.2568e-09
LOC100643968	808.133	-2.77947	0.488417	-5.69077	1.26468e-08	2.43415e-08
LOC100648580	4369.15	-2.76157	0.373979	-7.3843	1.53252e-13	3.98537e-13
LOC100645101	1621.23	-2.76135	0.176248	-15.6674	2.52603e-55	1.01362e-53
LOC100646078	8390.85	-2.75215	0.259446	-10.6078	2.74151e-26	1.49956e-25
LOC100645026	20.9612	-2.75184	0.443712	-6.20186	5.58007e-10	1.16467e-09
LOC100651973	3406.97	-2.74945	0.203333	-13.5219	1.16136e-41	1.73867e-40
LOC100646373	18666.8	-2.74647	0.230326	-11.9243	8.84688e-33	7.12334e-32
LOC100642746	3162.07	-2.713	0.353349	-7.67797	1.61631e-14	4.45907e-14
LOC100649414	42.9973	-2.71092	0.47682	-5.68542	1.30489e-08	2.50906e-08
LOC100651987	672.632	-2.71056	0.350274	-7.7384	1.00678e-14	2.80836e-14
LOC100651262	59.533	-2.7029	0.36165	-7.4738	7.79092e-14	2.06836e-13
LOC105666859	12.9451	-2.70278	0.443086	-6.09991	1.06128e-09	2.18299e-09
LOC100651059	644.028	-2.70232	0.246069	-10.982	4.66567e-28	2.86183e-27
LOC105665943	121.681	-2.70098	0.399902	-6.75409	1.43736e-11	3.31914e-11
LOC100645124	13.6278	-2.69928	0.682753	-3.95351	7.70116e-05	0.000116092
LOC100649580	162.092	-2.69616	0.429577	-6.27632	3.46677e-10	7.32321e-10
LOC100649304	875.876	-2.69083	0.198662	-13.5448	8.50846e-42	1.29157e-40
LOC100644242	30.7519	-2.68115	0.40855	-6.5626	5.28791e-11	1.17162e-10
LOC100651029	787.945	-2.67435	0.268489	-9.96073	2.26385e-23	1.02999e-22
LOC100647922	40.0547	-2.66978	0.341282	-7.82279	5.16642e-15	1.46367e-14
LOC105666505	15.1917	-2.6678	0.456371	-5.84567	5.04525e-09	9.99354e-09
LOC100645755	275.286	-2.64347	0.226986	-11.646	2.40592e-31	1.79408e-30
LOC100644732	1493.67	-2.64138	0.150633	-17.5352	7.72332e-69	9.45238e-67
LOC100648867	29.6086	-2.63944	0.385347	-6.84951	7.41038e-12	1.7416e-11
LOC100647549	3605.69	-2.63841	0.195919	-13.4668	2.45147e-41	3.56646e-40
LOC100648154	160.092	-2.63547	0.389359	-6.76873	1.29916e-11	3.00641e-11
LOC100642478	175.265	-2.6325	0.219791	-11.9773	4.67289e-33	3.83506e-32
LOC100646941	35.2435	-2.63222	0.410195	-6.41699	1.38992e-10	2.99488e-10
LOC100646043	46.3596	-2.63221	0.694817	-3.78836	0.000151648	0.000223242
LOC100649338	12675.3	-2.63074	0.22756	-11.5606	6.5219e-31	4.75472e-30
LOC100646687	56810.5	-2.62675	0.391701	-6.706	2.00028e-11	4.56839e-11
LOC100647220	448.978	-2.62053	0.254485	-10.2974	7.24047e-25	3.62431e-24
LOC100651187	162.081	-2.6181	0.354325	-7.38899	1.47945e-13	3.85146e-13
LOC100649025	11.0958	-2.60391	0.472735	-5.50819	3.62545e-08	6.77031e-08
LOC105666352	34.3116	-2.60147	0.471929	-5.51242	3.53941e-08	6.61722e-08
LOC100650530	3129.2	-2.59905	0.747851	-3.47536	0.000510164	0.000721823
LOC100643869	2084.23	-2.59703	0.249602	-10.4047	2.36098e-25	1.21986e-24
LOC105666066	99.1301	-2.59513	0.338419	-7.6684	1.7416e-14	4.79394e-14
LOC100651601	30.5451	-2.5933	0.447651	-5.79313	6.90883e-09	1.35614e-08
LOC105666376	39.3161	-2.59281	0.419297	-6.1837	6.26154e-10	1.30163e-09
LOC105666246	73.365	-2.59025	0.408996	-6.33319	2.40139e-10	5.11909e-10
LOC105665933	17.7947	-2.58935	0.464037	-5.58006	2.40442e-08	4.55087e-08
LOC100650566	3632.38	-2.58923	0.193487	-13.3819	7.7113e-41	1.08635e-39
LOC100643485	174.104	-2.58672	0.27594	-9.37424	6.96788e-21	2.78687e-20
LOC105666035	54.017	-2.58598	0.266254	-9.71247	2.66783e-22	1.14264e-21
LOC105666375	19.0083	-2.57854	0.417628	-6.17426	6.64727e-10	1.38064e-09
LOC100647945	2240.32	-2.57107	0.272174	-9.44643	3.50576e-21	1.42664e-20
LOC105666095	20.8449	-2.56754	0.389882	-6.58543	4.53559e-11	1.01088e-10
LOC100644713	20757.1	-2.56655	0.369444	-6.94706	3.72983e-12	8.93754e-12
LOC100646799	104.837	-2.55306	0.613685	-4.16021	3.17951e-05	4.92105e-05
LOC100643714	679.926	-2.5479	0.340989	-7.47208	7.89388e-14	2.09342e-13
LOC100644832	3488.75	-2.54573	0.18067	-14.0905	4.34528e-45	8.18166e-44
LOC100644221	72.1088	-2.54366	0.424984	-5.98531	2.15976e-09	4.36995e-09
LOC100647285	3695.45	-2.54262	0.328927	-7.73005	1.07505e-14	2.992e-14
LOC100649001	269.956	-2.54026	0.230691	-11.0115	3.36241e-28	2.07706e-27
LOC100647031	2277.36	-2.53759	0.254818	-9.95843	2.31695e-23	1.05366e-22
LOC105666378	18.2462	-2.53145	0.494521	-5.11899	3.07176e-07	5.42882e-07
LOC100642965	34.2988	-2.52877	0.384629	-6.57456	4.87968e-11	1.0851e-10
LOC100645841	1595.56	-2.52366	0.463477	-5.44505	5.17914e-08	9.58762e-08
LOC100649394	11.9926	-2.52291	0.416219	-6.06149	1.3487e-09	2.76143e-09
LOC100642704	724.586	-2.51306	0.232049	-10.8299	2.48514e-27	1.45701e-26
LOC100651733	561.435	-2.5087	0.321479	-7.80362	6.01548e-15	1.69832e-14
LOC100649937	1877.17	-2.50858	0.460854	-5.44332	5.22976e-08	9.6795e-08
LOC105666655	228.645	-2.50671	0.903503	-2.77443	0.00552983	0.00719216
LOC100648133	1397.93	-2.50312	0.480448	-5.20996	1.88877e-07	3.38141e-07
LOC100651289	484.699	-2.50127	0.235152	-10.6368	2.0085e-26	1.10728e-25
LOC100648294	1127.96	-2.50123	0.242413	-10.318	5.84075e-25	2.94019e-24
LOC100643050	11.122	-2.49577	0.492822	-5.06425	4.10007e-07	7.18907e-07
LOC100647625	289.645	-2.48629	0.350446	-7.09465	1.29681e-12	3.19102e-12
LOC100646106	6733.74	-2.48624	0.375711	-6.61742	3.65534e-11	8.19918e-11
LOC100650611	20.7004	-2.48532	0.466426	-5.32844	9.90616e-08	1.80147e-07
LOC100649566	14.8894	-2.48324	0.470213	-5.2811	1.2841e-07	2.31754e-07
LOC100644459	198.725	-2.48185	0.468252	-5.30024	1.15649e-07	2.09186e-07
LOC105666518	16.4027	-2.46995	0.796217	-3.1021	0.0019215	0.00259925
LOC105666459	22.6889	-2.46947	0.393953	-6.26843	3.64705e-10	7.68913e-10
LOC100643480	105.819	-2.46424	0.345394	-7.13458	9.70853e-13	2.40954e-12
LOC100649919	179.999	-2.46402	0.628861	-3.91823	8.92003e-05	0.000133684
LOC100646780	36.2816	-2.46235	0.811678	-3.03366	0.00241609	0.00324498
LOC105665851	989.401	-2.46134	0.503038	-4.89295	9.93357e-07	1.69856e-06
LOC100651231	18.835	-2.4598	0.702594	-3.50103	0.000463466	0.000658415
LOC100652047	78.2937	-2.45839	0.343975	-7.147	8.86937e-13	2.20798e-12
LOC100652258	3755.33	-2.45715	0.20672	-11.8864	1.39289e-32	1.10696e-31
LOC100646798	161.621	-2.45186	0.275434	-8.9018	5.49491e-19	1.97942e-18
LOC100647539	4015.96	-2.45157	0.213868	-11.463	2.02392e-30	1.43181e-29
LOC100642930	957.144	-2.45137	0.236887	-10.3483	4.26006e-25	2.16115e-24
LOC100647883	8468.64	-2.44658	0.239716	-10.2061	1.86115e-24	9.04344e-24
LOC100646248	956.649	-2.44354	0.363068	-6.73025	1.69372e-11	3.88638e-11
LOC100647051	1915.96	-2.44007	0.316388	-7.71228	1.23589e-14	3.42501e-14
LOC100648557	527.352	-2.43358	0.367003	-6.63095	3.33528e-11	7.48986e-11
LOC100648767	145.66	-2.43293	0.337696	-7.2045	5.82587e-13	1.469e-12
LOC100644658	59.2836	-2.43283	0.285241	-8.52904	1.47565e-17	4.86959e-17
LOC100646964	201.783	-2.43108	0.208708	-11.6482	2.34234e-31	1.75067e-30
LOC100649157	705.976	-2.42899	0.236847	-10.2555	1.11798e-24	5.52277e-24
LOC105667032	21.3534	-2.4283	0.791206	-3.06912	0.00214693	0.00289301
LOC100650702	78.3648	-2.40795	0.650196	-3.70342	0.000212713	0.000309967
LOC100646127	78.3344	-2.40703	0.289285	-8.32062	8.75007e-17	2.7645e-16
LOC100645163	6688.97	-2.40447	0.22037	-10.9111	1.02065e-27	6.10086e-27
LOC105666138	732.653	-2.40293	0.286497	-8.38725	4.97634e-17	1.59227e-16
LOC100646624	1142.02	-2.40134	0.440086	-5.45652	4.85566e-08	8.9939e-08
LOC105665681	69.7743	-2.39391	0.324475	-7.37779	1.60942e-13	4.18312e-13
LOC105666299	20.9661	-2.39201	0.478582	-4.99811	5.78938e-07	1.00717e-06
LOC100647696	768.118	-2.39076	0.199606	-11.9774	4.66584e-33	3.83249e-32
LOC105666263	32.5736	-2.38573	0.361821	-6.59367	4.29073e-11	9.57833e-11
LOC100645024	2381.26	-2.38321	0.219933	-10.8361	2.32161e-27	1.36276e-26
LOC100649258	465.422	-2.38303	0.24298	-9.80751	1.04518e-22	4.57052e-22
LOC105666627	246.58	-2.38185	0.292512	-8.14274	3.86444e-16	1.17033e-15
LOC100645312	10.2504	-2.37665	0.614536	-3.86738	0.000110011	0.000163746
LOC100646002	405.633	-2.37609	0.183189	-12.9707	1.7939e-38	2.12383e-37
LOC105665975	24.9489	-2.37568	0.405367	-5.86057	4.61269e-09	9.15525e-09
LOC100651870	1932.4	-2.37332	0.173975	-13.6417	2.26112e-42	3.52526e-41
LOC100642295	436.543	-2.37174	0.509742	-4.65284	3.27398e-06	5.39565e-06
LOC100647854	503.1	-2.3697	0.281061	-8.43126	3.41965e-17	1.10138e-16
LOC100646439	69.7594	-2.36543	0.194504	-12.1613	4.99317e-34	4.39641e-33
LOC100644904	851.751	-2.35781	0.242252	-9.7329	2.1829e-22	9.39048e-22
LOC100647148	14434.2	-2.35615	0.262119	-8.98886	2.49803e-19	9.20173e-19
LOC100651538	66.5384	-2.35603	0.293198	-8.03562	9.31093e-16	2.76169e-15
LOC100644867	15366.1	-2.35353	0.269128	-8.74504	2.22939e-18	7.7158e-18
LOC100643731	35279.7	-2.35038	0.228075	-10.3053	6.66763e-25	3.3444e-24
LOC105665996	88.694	-2.34998	0.281841	-8.33795	7.55891e-17	2.399e-16
LOC100649167	93.6869	-2.34518	0.326999	-7.17181	7.40108e-13	1.85188e-12
LOC100649660	1249.72	-2.34076	0.236828	-9.88379	4.8944e-23	2.1723e-22
LOC100644270	129.564	-2.33975	0.321837	-7.26997	3.5956e-13	9.1798e-13
LOC105666830	2512.39	-2.33904	0.400577	-5.83917	5.24611e-09	1.03767e-08
LOC100650618	435.265	-2.33807	0.252198	-9.27078	1.84782e-20	7.2166e-20
LOC100649785	3025.86	-2.33804	0.238874	-9.78774	1.27104e-22	5.52856e-22
LOC100649934	480.283	-2.33547	0.195289	-11.959	5.82372e-33	4.74377e-32
LOC100649255	615.073	-2.33186	0.298834	-7.80322	6.03465e-15	1.70324e-14
LOC100645777	71.4729	-2.33036	0.38464	-6.05854	1.37364e-09	2.81014e-09
LOC105666492	9831.6	-2.32558	0.195118	-11.9188	9.44072e-33	7.57656e-32
LOC100646875	1211.21	-2.32282	0.487714	-4.76267	1.91049e-06	3.20356e-06
LOC105666574	11.0126	-2.31948	0.578547	-4.00915	6.09366e-05	9.25869e-05
LOC100648212	1392.38	-2.31822	0.249897	-9.27673	1.74767e-20	6.84182e-20
LOC100649149	617.068	-2.31547	0.186618	-12.4075	2.37827e-35	2.29641e-34
LOC100645469	49.2934	-2.31409	0.406628	-5.69093	1.26351e-08	2.43285e-08
LOC100645619	287.514	-2.3129	0.294372	-7.85707	3.9323e-15	1.12478e-14
LOC100650488	37.0387	-2.31102	0.636582	-3.63035	0.000283037	0.000408192
LOC100643678	341.946	-2.31071	0.377858	-6.1153	9.63784e-10	1.98745e-09
LOC105665947	133.531	-2.31063	0.349456	-6.61207	3.78978e-11	8.49102e-11
LOC100652247	802.26	-2.31045	0.259493	-8.9037	5.40156e-19	1.94794e-18
LOC100649251	751.471	-2.30694	0.229286	-10.0614	8.1845e-24	3.82321e-23
LOC100650330	396.109	-2.30662	0.259492	-8.88899	6.16657e-19	2.20837e-18
LOC100647344	472.457	-2.30607	0.207574	-11.1096	1.12657e-28	7.17649e-28
LOC100647447	2213.48	-2.30361	0.232264	-9.91804	3.47499e-23	1.55715e-22
LOC100642554	19.1308	-2.30352	0.466974	-4.93286	8.10335e-07	1.3934e-06
LOC100649467	20.7763	-2.30251	0.367198	-6.27048	3.59936e-10	7.59511e-10
LOC100643830	600.053	-2.30021	0.260402	-8.83332	1.01615e-18	3.59046e-18
LOC105666838	511.061	-2.29933	0.831369	-2.76572	0.00567978	0.0073725
LOC100643278	117.83	-2.29865	0.3274	-7.02091	2.2043e-12	5.35011e-12
LOC100644137	140.546	-2.29782	0.313192	-7.33679	2.18784e-13	5.63864e-13
LOC100647872	1102.42	-2.29782	0.22936	-10.0184	1.26509e-23	5.8372e-23
LOC100651683	142766	-2.2971	0.270577	-8.48961	2.07334e-17	6.76894e-17
LOC100647290	281.1	-2.29617	0.189103	-12.1424	6.29204e-34	5.49557e-33
LOC105666367	368.701	-2.29612	0.363581	-6.31528	2.69669e-10	5.72988e-10
LOC105666318	141.524	-2.29071	0.539729	-4.2442	2.19379e-05	3.43121e-05
LOC100648426	3538.96	-2.28781	0.194599	-11.7566	6.53211e-32	5.00437e-31
LOC100644150	159.636	-2.28752	0.260744	-8.77304	1.73907e-18	6.06167e-18
LOC105667104	2491.67	-2.28565	0.2221	-10.2911	7.73029e-25	3.86519e-24
LOC100648572	274.952	-2.28502	0.213715	-10.6919	1.11028e-26	6.21542e-26
LOC100648391	20734.2	-2.28405	0.203259	-11.2372	2.67875e-29	1.75671e-28
LOC100650906	389.74	-2.28015	0.195994	-11.6337	2.7766e-31	2.06735e-30
LOC100648126	6602.37	-2.2779	0.221785	-10.2708	9.54345e-25	4.74074e-24
LOC100651728	870.59	-2.2775	0.191122	-11.9165	9.71304e-33	7.78873e-32
LOC105665691	54.0583	-2.27695	0.334704	-6.80288	1.02547e-11	2.38942e-11
LOC100644880	3550.97	-2.27597	0.207477	-10.9698	5.34059e-28	3.26403e-27
LOC100652129	40.8501	-2.27545	0.343454	-6.6252	3.46773e-11	7.78192e-11
LOC105666925	18.8005	-2.27506	0.42764	-5.32003	1.0375e-07	1.88357e-07
LOC105666572	116.626	-2.26453	0.272603	-8.30709	9.80808e-17	3.08682e-16
LOC100650437	5092.82	-2.26297	0.391214	-5.78449	7.27312e-09	1.42536e-08
LOC100643981	2850.73	-2.25919	0.155009	-14.5745	4.07966e-48	9.88713e-47
LOC100644470	5910.39	-2.25897	0.455733	-4.95679	7.16674e-07	1.23931e-06
LOC100650874	4350.64	-2.25806	0.172084	-13.1219	2.46736e-39	3.08925e-38
LOC100649665	562.357	-2.25731	0.209401	-10.7799	4.2845e-27	2.46907e-26
LOC100644112	80.3624	-2.25724	0.220261	-10.248	1.20778e-24	5.95139e-24
LOC100645995	250.979	-2.25611	0.274532	-8.21801	2.06906e-16	6.38656e-16
LOC105666445	191.613	-2.25547	0.364584	-6.18642	6.1546e-10	1.28049e-09
LOC100643481	2057.2	-2.25474	0.271863	-8.29366	1.09816e-16	3.44068e-16
LOC100642324	14.3276	-2.25468	0.698866	-3.2262	0.00125445	0.00171853
LOC100651196	3030.32	-2.25235	0.214283	-10.5111	7.67764e-26	4.08099e-25
LOC100644232	13.3648	-2.25207	0.601395	-3.74474	0.000180581	0.000264721
LOC100650909	48.6271	-2.25204	0.294697	-7.64186	2.14102e-14	5.86041e-14
LOC100651840	10.9148	-2.251	0.41206	-5.46279	4.68714e-08	8.69492e-08
LOC100651722	361.82	-2.24631	0.157693	-14.2449	4.82514e-46	9.78115e-45
LOC100650561	1808.36	-2.24573	0.182355	-12.3151	7.50887e-35	7.00851e-34
LOC100643092	511.903	-2.24393	0.229509	-9.77708	1.41224e-22	6.12636e-22
LOC100647785	11984.7	-2.24375	0.148176	-15.1425	8.49349e-52	2.68257e-50
LOC100648838	245.933	-2.24321	0.348659	-6.43383	1.24425e-10	2.68632e-10
LOC100652152	2682.78	-2.24212	0.347848	-6.44569	1.15072e-10	2.48933e-10
LOC100650509	339.894	-2.23877	0.487978	-4.58786	4.47821e-06	7.30405e-06
LOC100649744	18757.6	-2.23621	0.293521	-7.61857	2.56501e-14	6.99359e-14
LOC100643066	277.805	-2.23562	0.213533	-10.4697	1.19061e-25	6.25073e-25
LOC105666552	69.5139	-2.2333	0.350691	-6.36829	1.91147e-10	4.09255e-10
LOC100650933	2041.67	-2.23144	0.285722	-7.80983	5.72638e-15	1.6195e-14
LOC100651905	615.964	-2.23095	0.29991	-7.43873	1.01655e-13	2.67699e-13
LOC100648711	24.4252	-2.22354	0.451069	-4.92949	8.24456e-07	1.41668e-06
LOC100646811	231.628	-2.22338	0.464769	-4.78384	1.71977e-06	2.89168e-06
LOC100647618	299.265	-2.22239	0.217791	-10.2043	1.89769e-24	9.2164e-24
LOC100647198	771.074	-2.22115	0.270095	-8.22359	1.97508e-16	6.10803e-16
LOC100648450	885.574	-2.21996	0.273549	-8.11539	4.84216e-16	1.45966e-15
LOC105666501	40.86	-2.2184	0.414579	-5.35098	8.74814e-08	1.59711e-07
LOC100642921	1669.73	-2.21728	0.223483	-9.92148	3.3573e-23	1.50648e-22
LOC105665864	53.6598	-2.21562	0.382827	-5.78752	7.14319e-09	1.40102e-08
LOC100650704	1025.29	-2.21465	0.177741	-12.46	1.23364e-35	1.21027e-34
LOC100646175	402.667	-2.21332	0.206009	-10.7438	6.33638e-27	3.61746e-26
LOC100644339	582.127	-2.21305	0.401139	-5.51691	3.45017e-08	6.45655e-08
LOC100652226	1629.73	-2.20872	0.178244	-12.3916	2.90184e-35	2.77731e-34
LOC100650380	14.6411	-2.20871	0.637619	-3.46399	0.000532232	0.000751309
LOC100651071	178.577	-2.20792	0.387662	-5.69548	1.23022e-08	2.37249e-08
LOC100648239	296.152	-2.20757	0.295422	-7.47259	7.86301e-14	2.08693e-13
LOC100646302	27.4275	-2.20454	0.428593	-5.14366	2.69443e-07	4.77833e-07
LOC100649912	2235.06	-2.20434	0.263606	-8.36227	6.15229e-17	1.96212e-16
LOC100643181	2745.61	-2.20425	0.155498	-14.1755	1.29956e-45	2.55502e-44
LOC100647833	80.4797	-2.2027	0.247306	-8.90679	5.25305e-19	1.89718e-18
LOC100645396	10231.9	-2.20188	0.181069	-12.1605	5.04686e-34	4.4397e-33
LOC100651518	230.654	-2.20098	0.182622	-12.0521	1.89162e-33	1.59114e-32
LOC100648558	138.681	-2.20091	0.250089	-8.80053	1.36171e-18	4.7667e-18
LOC100650838	2756.58	-2.20036	0.212043	-10.377	3.1569e-25	1.61659e-24
LOC100646600	1510.92	-2.19959	0.437939	-5.02258	5.09814e-07	8.89608e-07
LOC105665720	64.859	-2.19812	0.298943	-7.35297	1.93854e-13	5.01326e-13
LOC100631058	28464.5	-2.19795	0.139376	-15.7699	5.0108e-56	2.12384e-54
LOC100651631	147.827	-2.19428	0.562043	-3.90412	9.45688e-05	0.000141449
LOC100648676	307.359	-2.19065	0.251041	-8.72626	2.63223e-18	9.04603e-18
LOC100652266	22.1939	-2.1902	0.364959	-6.00123	1.95829e-09	3.97133e-09
LOC100647965	253.444	-2.1875	0.228309	-9.58131	9.58172e-22	3.99381e-21
LOC100647601	6633.46	-2.18698	0.283359	-7.71806	1.18118e-14	3.27803e-14
LOC100645174	111.628	-2.18549	0.272643	-8.01593	1.09309e-15	3.22751e-15
LOC100643249	1279.98	-2.18534	0.271977	-8.03501	9.35698e-16	2.77451e-15
LOC100648599	2109.64	-2.185	0.174332	-12.5336	4.89019e-36	4.88072e-35
LOC100645061	26.5421	-2.18081	0.460393	-4.73683	2.17083e-06	3.62088e-06
LOC100651479	167.127	-2.18011	0.237488	-9.17989	4.31533e-20	1.65562e-19
LOC100649554	278.814	-2.18	0.240568	-9.0619	1.28198e-19	4.79079e-19
LOC100643145	161.047	-2.17656	0.275439	-7.90216	2.74102e-15	7.91194e-15
LOC100648325	120.597	-2.17603	0.233903	-9.30316	1.36337e-20	5.38041e-20
LOC105665671	132.735	-2.17529	0.329984	-6.59212	4.33586e-11	9.67465e-11
LOC105666254	16.8424	-2.17479	0.3006	-7.23482	4.66147e-13	1.18301e-12
LOC100649629	794.467	-2.17397	0.226521	-9.59721	8.21414e-22	3.43695e-21
LOC100645443	898.995	-2.17085	0.213912	-10.1483	3.37063e-24	1.60671e-23
LOC100643013	125.616	-2.17064	0.247465	-8.77153	1.76249e-18	6.13893e-18
LOC100642368	80.8354	-2.16836	0.319959	-6.77698	1.22718e-11	2.84385e-11
LOC100644235	58.7353	-2.16472	0.301255	-7.18567	6.68796e-13	1.67945e-12
LOC100649515	116.347	-2.16471	0.244499	-8.85367	8.46893e-19	3.00868e-18
LOC105665901	39.3373	-2.16387	0.731246	-2.95915	0.00308491	0.00410608
LOC100642887	99.9863	-2.16338	0.247785	-8.73087	2.5272e-18	8.70035e-18
LOC100644575	424.671	-2.163	0.4127	-5.2411	1.59621e-07	2.86761e-07
LOC100649306	237.538	-2.16138	0.254957	-8.47742	2.30244e-17	7.5044e-17
LOC100651735	6375.78	-2.15779	0.151132	-14.2776	3.02005e-46	6.21205e-45
LOC100647822	1521.71	-2.15512	0.206039	-10.4598	1.32122e-25	6.9103e-25
LOC100650174	272.416	-2.15458	0.294222	-7.32299	2.42508e-13	6.23529e-13
LOC100649911	49.4463	-2.15374	0.460653	-4.67541	2.93367e-06	4.84704e-06
LOC100646677	1930.5	-2.15312	0.195717	-11.0012	3.77147e-28	2.32242e-27
LOC100644557	209.717	-2.1515	0.27037	-7.9576	1.75413e-15	5.11762e-15
LOC105666343	25111	-2.15113	0.21702	-9.91216	3.68576e-23	1.64796e-22
LOC100646273	17810.1	-2.15027	0.204669	-10.5061	8.09958e-26	4.3006e-25
LOC100645676	354.264	-2.14806	0.511539	-4.19921	2.67844e-05	4.16793e-05
LOC100642915	18809.3	-2.14767	0.330304	-6.5021	7.92066e-11	1.73337e-10
LOC100648333	266.985	-2.14718	0.24355	-8.81618	1.1843e-18	4.16503e-18
LOC100649097	114.339	-2.14695	0.257222	-8.34667	7.02148e-17	2.23278e-16
LOC100647933	277.417	-2.14438	0.276879	-7.74481	9.5727e-15	2.67331e-14
LOC100643791	62.9805	-2.1427	0.326271	-6.56725	5.12515e-11	1.13659e-10
LOC100649325	572.285	-2.14259	0.228536	-9.37529	6.89828e-21	2.76016e-20
LOC100652024	1847.54	-2.14147	0.163165	-13.1246	2.38014e-39	2.98386e-38
LOC105666034	180.804	-2.13959	0.158716	-13.4807	2.03277e-41	2.97501e-40
LOC100643149	24680.5	-2.13722	0.360687	-5.92542	3.11502e-09	6.2447e-09
LOC100644661	29.9877	-2.13694	0.462491	-4.62051	3.82799e-06	6.27698e-06
LOC100643327	399.308	-2.13635	0.245809	-8.69111	3.58913e-18	1.22486e-17
LOC100642676	25201.3	-2.13164	0.361163	-5.90215	3.58785e-09	7.16766e-09
LOC100643014	167.729	-2.13092	0.288857	-7.37708	1.61801e-13	4.20433e-13
LOC100642488	28.0673	-2.13022	0.413495	-5.15174	2.58076e-07	4.58256e-07
LOC100646167	728.678	-2.12771	0.372526	-5.71157	1.11941e-08	2.16646e-08
LOC100651487	16.8375	-2.12727	0.400942	-5.30567	1.12258e-07	2.03428e-07
LOC100649817	176.467	-2.12632	0.259622	-8.19005	2.61115e-16	7.99681e-16
LOC100645386	5258.33	-2.12512	0.137259	-15.4825	4.55227e-54	1.6472e-52
LOC105666564	115.328	-2.11776	0.171931	-12.3175	7.29234e-35	6.81291e-34
LOC100645608	731.883	-2.11772	0.212661	-9.95815	2.32342e-23	1.05611e-22
LOC100648860	391.701	-2.11767	0.162408	-13.0392	7.31757e-39	8.86712e-38
LOC100645408	209.402	-2.11683	0.313973	-6.74206	1.56154e-11	3.59489e-11
LOC100642198	72.647	-2.11673	0.327087	-6.47146	9.70581e-11	2.11083e-10
LOC100652276	195.006	-2.1159	0.223406	-9.47107	2.76985e-21	1.13187e-20
LOC100646956	3249.92	-2.10823	0.242619	-8.68947	3.64147e-18	1.24099e-17
LOC100650938	12.3596	-2.10695	0.496564	-4.24307	2.20486e-05	3.44688e-05
LOC100645385	38.9111	-2.10617	0.427588	-4.92569	8.40612e-07	1.44394e-06
LOC100642288	999.678	-2.10609	0.275917	-7.63305	2.29267e-14	6.25977e-14
LOC100648995	9480.71	-2.1056	0.321438	-6.55057	5.73181e-11	1.26596e-10
LOC100650495	1855.09	-2.10555	0.312982	-6.72741	1.72715e-11	3.95938e-11
LOC100643151	2494.64	-2.10362	0.214095	-9.82564	8.73151e-23	3.83708e-22
LOC100644391	19.777	-2.10317	0.686284	-3.06457	0.00217983	0.00293573
LOC105667112	27.2296	-2.1029	0.333883	-6.29832	3.00893e-10	6.37534e-10
LOC100647261	865.96	-2.10139	0.225757	-9.30823	1.29979e-20	5.13203e-20
LOC100647646	573.44	-2.09744	0.271502	-7.72532	1.11569e-14	3.10244e-14
LOC105666070	32.8724	-2.09691	0.474145	-4.42252	9.75579e-06	1.56179e-05
LOC100643453	1169.98	-2.09674	0.173389	-12.0927	1.15462e-33	9.88186e-33
LOC100647804	29.277	-2.0955	0.36007	-5.8197	5.89548e-09	1.16189e-08
LOC100643857	198.544	-2.09515	0.309096	-6.77834	1.21568e-11	2.81788e-11
LOC100647158	8024.14	-2.09443	0.166394	-12.5872	2.48257e-36	2.54522e-35
LOC100645019	389.252	-2.09379	0.175986	-11.8975	1.2196e-32	9.72404e-32
LOC100651128	170.253	-2.09346	0.187485	-11.166	5.97847e-29	3.86626e-28
LOC100647836	924.667	-2.09339	0.163469	-12.8061	1.51599e-37	1.6848e-36
LOC100647796	25333.7	-2.09258	0.191072	-10.9518	6.51537e-28	3.94508e-27
LOC100649504	1663.66	-2.08874	0.13752	-15.1886	4.2054e-52	1.35891e-50
LOC100643173	524.209	-2.0846	0.195763	-10.6486	1.77022e-26	9.80328e-26
LOC100649771	21.2713	-2.08416	0.329656	-6.32221	2.57844e-10	5.48459e-10
LOC100651245	288.295	-2.08371	0.141057	-14.7721	2.2158e-49	5.83196e-48
LOC100649543	51.3104	-2.08303	0.218401	-9.53765	1.4611e-21	6.03867e-21
LOC100642444	374.606	-2.08272	0.367042	-5.67433	1.3923e-08	2.67294e-08
LOC100648538	1562.03	-2.08255	0.186083	-11.1915	4.48644e-29	2.92066e-28
LOC105665688	228.172	-2.08075	0.236128	-8.81195	1.22987e-18	4.316e-18
LOC100642968	32.3811	-2.08054	0.341921	-6.08486	1.1659e-09	2.39366e-09
LOC100647936	3217.41	-2.07956	0.162704	-12.7813	2.08624e-37	2.30027e-36
LOC100651052	1597.43	-2.07544	0.158253	-13.1147	2.71274e-39	3.38349e-38
LOC100644828	1551.21	-2.07533	0.182772	-11.3548	7.02261e-30	4.80156e-29
LOC100646862	526.583	-2.07424	0.200414	-10.3498	4.1932e-25	2.12834e-24
LOC100650175	181.746	-2.07246	0.186331	-11.1225	9.75011e-29	6.23128e-28
LOC105666111	97.4016	-2.0708	0.310311	-6.67329	2.50139e-11	5.67448e-11
LOC105666533	416.562	-2.07058	0.165083	-12.5426	4.36184e-36	4.36675e-35
LOC100642772	812.799	-2.06895	0.253771	-8.15283	3.55491e-16	1.07859e-15
LOC100649409	722.703	-2.06718	0.217438	-9.50701	1.96216e-21	8.05177e-21
LOC100651910	13.9608	-2.06652	0.583293	-3.54285	0.000395822	0.000565023
LOC100645821	46.071	-2.0662	0.294713	-7.01089	2.3681e-12	5.73345e-12
LOC100644963	906.968	-2.06572	0.359337	-5.7487	8.99311e-09	1.75053e-08
LOC100643664	30.6667	-2.06513	0.434509	-4.7528	2.00618e-06	3.3577e-06
LOC105666822	860.491	-2.06479	0.293218	-7.04183	1.89729e-12	4.62559e-12
LOC105666307	36.801	-2.06411	0.287564	-7.17792	7.07783e-13	1.77371e-12
LOC100646129	444.809	-2.06347	0.210727	-9.79212	1.21719e-22	5.30372e-22
LOC105666458	27.1237	-2.06169	0.353742	-5.82823	5.60199e-09	1.10561e-08
LOC100647579	78.4475	-2.06076	0.343814	-5.99383	2.04961e-09	4.1505e-09
LOC100648214	3653.1	-2.05971	0.135543	-15.1959	3.76196e-52	1.23189e-50
LOC100647808	4780.4	-2.05277	0.156673	-13.1023	3.19593e-39	3.97603e-38
LOC100647453	2237.14	-2.05207	0.212972	-9.63541	5.66678e-22	2.38741e-21
LOC100646434	3016.44	-2.05173	0.141322	-14.5181	9.30527e-48	2.15896e-46
LOC100646793	3295.67	-2.05057	0.180365	-11.369	5.96969e-30	4.11325e-29
LOC100643703	764.815	-2.04849	0.167956	-12.1966	3.24038e-34	2.90271e-33
LOC105666310	57.5923	-2.04835	0.23106	-8.86503	7.64846e-19	2.72511e-18
LOC105666704	20.1076	-2.0459	0.385839	-5.30246	1.14252e-07	2.06735e-07
LOC100646760	178.877	-2.04494	0.201661	-10.1404	3.6545e-24	1.73864e-23
LOC100649754	425.858	-2.04465	0.189466	-10.7916	3.76982e-27	2.18404e-26
LOC105665766	37.4454	-2.04454	0.302736	-6.75353	1.44291e-11	3.33117e-11
LOC100651697	47.1244	-2.04222	0.309545	-6.5975	4.18139e-11	9.3449e-11
LOC100649303	617.984	-2.04055	0.27433	-7.43831	1.01984e-13	2.68492e-13
LOC100650836	540.536	-2.0404	0.228689	-8.92218	4.57179e-19	1.65603e-18
LOC105666128	18.2677	-2.04027	0.592928	-3.441	0.000579566	0.00081472
LOC100644555	37.9577	-2.0398	0.823336	-2.47748	0.0132313	0.0166878
LOC100646044	10538	-2.03836	0.233216	-8.7402	2.32708e-18	8.04536e-18
LOC100648531	80.4589	-2.03751	0.42642	-4.77817	1.76896e-06	2.97132e-06
LOC100643143	3148.14	-2.03646	0.157792	-12.9059	4.16676e-38	4.82231e-37
LOC100643810	1719.89	-2.03519	0.326817	-6.2273	4.74535e-10	9.93835e-10
LOC100648138	273.658	-2.03486	0.392397	-5.18571	2.15191e-07	3.83917e-07
LOC100643389	39.3889	-2.03428	0.431563	-4.71374	2.43215e-06	4.04368e-06
LOC100631080	4668.91	-2.03287	0.176259	-11.5335	8.94673e-31	6.46475e-30
LOC105667180	1310.07	-2.03268	0.347833	-5.84382	5.10156e-09	1.0101e-08
LOC100645487	82.9791	-2.02334	0.282637	-7.15879	8.13917e-13	2.03189e-12
LOC100651619	2245.67	-2.02244	0.306572	-6.59697	4.19651e-11	9.37227e-11
LOC100643152	77.7112	-2.02103	0.247532	-8.16474	3.22125e-16	9.80697e-16
LOC105667206	47.2974	-2.01964	0.363316	-5.5589	2.71475e-08	5.11549e-08
LOC100649426	15117.4	-2.01887	0.285645	-7.06776	1.57456e-12	3.8522e-12
LOC100647800	45.9999	-2.01767	0.310697	-6.494	8.35848e-11	1.82674e-10
LOC100646060	1783.13	-2.01647	0.226436	-8.90525	5.32679e-19	1.9224e-18
LOC100644864	1751.05	-2.01611	0.155085	-13	1.2233e-38	1.46243e-37
LOC100643585	1507.99	-2.01505	0.168233	-11.9777	4.65128e-33	3.82373e-32
LOC100650755	4705.65	-2.01407	0.183763	-10.9601	5.9408e-28	3.61731e-27
LOC100647277	17.9917	-2.01364	0.619571	-3.25006	0.0011538	0.00158619
LOC100644225	1311.54	-2.01339	0.336428	-5.9846	2.16924e-09	4.38822e-09
LOC105665778	97.1307	-2.01206	0.296764	-6.77998	1.20189e-11	2.78723e-11
LOC100644696	32.7361	-2.01095	0.289424	-6.94811	3.70206e-12	8.87316e-12
LOC100649066	31.9151	-2.00926	0.34471	-5.82884	5.58154e-09	1.10179e-08
LOC100647889	1631.58	-2.00848	0.151169	-13.2863	2.77842e-40	3.73675e-39
LOC100642297	3983.81	-2.00845	0.205664	-9.76569	1.58032e-22	6.8464e-22
LOC100642449	10969.6	-2.00774	0.16516	-12.1563	5.3095e-34	4.64985e-33
LOC105666139	571.494	-2.00746	0.236442	-8.4903	2.06106e-17	6.73112e-17
LOC100643572	88.207	-2.00692	0.237364	-8.45503	2.79012e-17	9.01883e-17
LOC100650643	575.768	-2.00658	0.244991	-8.19043	2.60303e-16	7.97442e-16
LOC100649907	5441.05	-2.00494	0.208994	-9.59326	8.53478e-22	3.5635e-21
LOC100647462	2374.76	-2.00441	0.158878	-12.616	1.72341e-36	1.78993e-35
LOC100647778	344.772	-2.00436	0.149402	-13.4159	4.88021e-41	6.95518e-40
LOC100647556	669.023	-2.00251	0.161306	-12.4143	2.18528e-35	2.11424e-34
LOC100650075	1772.03	-2.001	0.161663	-12.3776	3.45622e-35	3.29823e-34
LOC100647612	1413.19	-1.99998	0.131706	-15.1852	4.43494e-52	1.42837e-50
LOC100649327	126.741	-1.9997	0.226152	-8.84232	9.3753e-19	3.32104e-18
LOC100645322	60.5828	-1.99839	0.434469	-4.59961	4.23287e-06	6.92003e-06
LOC100642633	1171.51	-1.99689	0.132475	-15.0738	2.40986e-51	7.32762e-50
LOC100650947	2873.48	-1.99558	0.182837	-10.9146	9.82128e-28	5.87417e-27
LOC100648624	19653.9	-1.99536	0.214158	-9.3172	1.19447e-20	4.72145e-20
LOC100645184	4311.9	-1.99393	0.208477	-9.56425	1.13014e-21	4.69859e-21
LOC100644619	783.359	-1.99309	0.156321	-12.75	3.1177e-37	3.39548e-36
LOC105667095	11121.4	-1.9927	0.140272	-14.2059	8.41947e-46	1.66873e-44
LOC100643465	143.575	-1.99098	0.257776	-7.72365	1.13041e-14	3.1407e-14
LOC100646779	24.7953	-1.98967	0.438558	-4.53685	5.71009e-06	9.25774e-06
LOC100651417	2574.08	-1.98929	0.230787	-8.61962	6.71749e-18	2.26172e-17
LOC100646650	140.077	-1.98908	0.164172	-12.1158	8.71225e-34	7.51556e-33
LOC100651655	2056.62	-1.98802	0.325785	-6.10224	1.04589e-09	2.15268e-09
LOC100649469	3306.17	-1.98685	0.459627	-4.32274	1.54101e-05	2.43355e-05
LOC100650886	1184.02	-1.98549	0.145936	-13.6052	3.72967e-42	5.75074e-41
LOC100644650	272.283	-1.98511	0.146418	-13.5578	7.12218e-42	1.08281e-40
LOC105666112	22.4824	-1.98484	0.396841	-5.0016	5.6856e-07	9.89649e-07
LOC100642882	352.074	-1.98479	0.227936	-8.70767	3.1019e-18	1.06303e-17
LOC105666405	109.6	-1.98415	0.240868	-8.23748	1.7587e-16	5.45437e-16
LOC105665991	9935.97	-1.98345	0.434247	-4.56756	4.93425e-06	8.03446e-06
LOC100644074	1043.3	-1.98279	0.251362	-7.88819	3.0659e-15	8.83407e-15
LOC100642980	1749.98	-1.98253	0.190882	-10.3862	2.86622e-25	1.47158e-24
LOC105666202	31.0832	-1.98145	0.342679	-5.78223	7.37164e-09	1.4438e-08
LOC100644847	32.6015	-1.98131	0.429417	-4.61396	3.95073e-06	6.47175e-06
LOC100651241	414.362	-1.97861	0.276325	-7.16043	8.04268e-13	2.00882e-12
LOC100648875	230.355	-1.97772	0.326354	-6.06005	1.36083e-09	2.78451e-09
LOC100649328	10006.1	-1.97528	0.172598	-11.4444	2.50717e-30	1.76348e-29
LOC105666797	24.4457	-1.97488	0.409128	-4.82706	1.38562e-06	2.34513e-06
LOC100650964	951.215	-1.97485	0.252582	-7.81864	5.33982e-15	1.51192e-14
LOC100643150	32088.3	-1.97454	0.345644	-5.71264	1.11239e-08	2.15372e-08
LOC100650572	1860.59	-1.97442	0.246323	-8.01556	1.09636e-15	3.2362e-15
LOC100644889	259.355	-1.9722	0.243092	-8.11299	4.93901e-16	1.48793e-15
LOC100649441	53.7628	-1.97148	0.357878	-5.5088	3.61292e-08	6.7495e-08
LOC100652041	46.4371	-1.97062	0.471983	-4.17519	2.97744e-05	4.61852e-05
LOC100649382	502.828	-1.97055	0.150666	-13.0789	4.34558e-39	5.3654e-38
LOC100642795	19635.1	-1.97039	0.301614	-6.53283	6.45386e-11	1.42063e-10
LOC100651204	90.2156	-1.96539	0.291236	-6.74845	1.49431e-11	3.44417e-11
LOC100644995	241.754	-1.96447	0.237658	-8.26599	1.38545e-16	4.32554e-16
LOC100644140	16.2463	-1.96417	0.558559	-3.51649	0.000437288	0.000622128
LOC100646280	72.3076	-1.96337	0.233681	-8.40193	4.39212e-17	1.40902e-16
LOC100647291	354.451	-1.96258	0.272035	-7.21446	5.4149e-13	1.36854e-12
LOC100644244	92.0813	-1.96242	0.325857	-6.02232	1.71929e-09	3.49825e-09
LOC100645346	2883.43	-1.96184	0.13113	-14.961	1.31992e-50	3.76773e-49
LOC100645597	117.214	-1.96177	0.50376	-3.89425	9.85014e-05	0.000147084
LOC105666719	2213	-1.96174	0.156483	-12.5364	4.71748e-36	4.71796e-35
LOC105667175	192.982	-1.95971	0.195833	-10.007	1.41936e-23	6.51827e-23
LOC100648476	165.777	-1.95871	0.22567	-8.67955	3.97336e-18	1.35034e-17
LOC100642782	311.301	-1.95712	0.160059	-12.2275	2.2166e-34	2.00025e-33
LOC100642340	3660.07	-1.95628	0.151978	-12.8721	6.46094e-38	7.37793e-37
LOC105665824	3331.45	-1.95608	0.162851	-12.0115	3.09134e-33	2.57375e-32
LOC100647234	1655.66	-1.95563	0.446803	-4.37693	1.20362e-05	1.91433e-05
LOC105666003	2000.19	-1.95264	0.146412	-13.3367	1.41652e-40	1.95892e-39
LOC100649423	16.0417	-1.95258	0.414808	-4.70718	2.51169e-06	4.17025e-06
LOC100650220	612.233	-1.95183	0.146528	-13.3205	1.75822e-40	2.40429e-39
LOC100649479	659.569	-1.95073	0.332768	-5.86212	4.56986e-09	9.07393e-09
LOC100643391	472.16	-1.95014	0.160324	-12.1638	4.84734e-34	4.28342e-33
LOC100646466	297.251	-1.94994	0.259521	-7.51361	5.752e-14	1.53832e-13
LOC100648992	45.0029	-1.94788	0.343056	-5.67803	1.36255e-08	2.61686e-08
LOC100647735	437.487	-1.94766	0.15939	-12.2194	2.44831e-34	2.20325e-33
LOC100649899	6279.52	-1.94627	0.518479	-3.75382	0.000174163	0.000255579
LOC100644902	278.412	-1.94602	0.16978	-11.462	2.04721e-30	1.44724e-29
LOC100645567	4129.33	-1.94534	0.21488	-9.05312	1.38945e-19	5.17463e-19
LOC100646095	27057.5	-1.94361	0.172715	-11.2533	2.23098e-29	1.47094e-28
LOC105666288	27.3791	-1.9436	0.467404	-4.1583	3.20629e-05	4.96172e-05
LOC100648564	40.224	-1.9415	0.253074	-7.67167	1.69765e-14	4.67691e-14
LOC105666140	1751.04	-1.94142	0.178161	-10.897	1.19117e-27	7.08984e-27
LOC105665690	83.5294	-1.94068	0.378412	-5.12848	2.92088e-07	5.16869e-07
LOC100643575	2367.17	-1.9396	0.249245	-7.78189	7.14486e-15	2.00848e-14
LOC100644939	398.098	-1.93916	0.27752	-6.98744	2.79938e-12	6.74261e-12
LOC100646642	266.785	-1.93894	0.203417	-9.53184	1.5452e-21	6.38086e-21
LOC105666456	16.9563	-1.93883	0.374559	-5.17629	2.26343e-07	4.03152e-07
LOC100644220	973.685	-1.93817	0.357117	-5.42728	5.72184e-08	1.05563e-07
LOC105666206	82.3669	-1.93788	0.402618	-4.81319	1.48543e-06	2.5054e-06
LOC105665942	70.5763	-1.93783	0.237537	-8.15802	3.40553e-16	1.03487e-15
LOC100648346	2581.76	-1.93651	0.128892	-15.0242	5.0977e-51	1.5079e-49
LOC100643007	1460.17	-1.93618	0.194811	-9.93875	2.82359e-23	1.27459e-22
LOC105667090	6226.74	-1.9351	0.154781	-12.5022	7.26551e-36	7.19278e-35
LOC100650769	523.196	-1.93439	0.16442	-11.765	5.91599e-32	4.53946e-31
LOC100642292	78.6916	-1.93233	0.420832	-4.5917	4.39658e-06	7.17688e-06
LOC100651554	326.648	-1.93128	0.270347	-7.14369	9.08562e-13	2.25837e-12
LOC100643411	14.3746	-1.92944	0.429031	-4.4972	6.88553e-06	1.11046e-05
LOC100646447	48.2798	-1.9287	0.347891	-5.54397	2.95687e-08	5.56103e-08
LOC100649910	350.637	-1.92783	0.220272	-8.75204	2.09523e-18	7.26172e-18
LOC100652008	2120.52	-1.92754	0.172142	-11.1974	4.19978e-29	2.73951e-28
LOC100643522	675.473	-1.92754	0.164427	-11.7228	9.74544e-32	7.42549e-31
LOC100647232	1731.45	-1.92708	0.173962	-11.0776	1.61086e-28	1.01232e-27
LOC100644199	369.262	-1.92705	0.24394	-7.89971	2.79551e-15	8.06686e-15
LOC100651040	13.5418	-1.92553	0.555296	-3.46757	0.000525184	0.000742109
LOC100650863	36.8278	-1.92494	0.398534	-4.83005	1.36497e-06	2.31299e-06
LOC100646641	12148	-1.92416	0.496447	-3.87586	0.000106251	0.000158269
LOC100651433	128.629	-1.92357	0.248395	-7.74399	9.63451e-15	2.68904e-14
LOC105665981	11.9827	-1.92341	0.497444	-3.86657	0.000110375	0.000164262
LOC100646569	111.959	-1.92244	0.463733	-4.14558	3.38959e-05	5.23627e-05
LOC100643008	1162.49	-1.92165	0.252046	-7.62418	2.45582e-14	6.69775e-14
LOC100647524	2385.5	-1.92098	0.233052	-8.24269	1.68378e-16	5.22698e-16
LOC100644749	2265.88	-1.91939	0.320976	-5.97986	2.23327e-09	4.51589e-09
LOC100648944	554.674	-1.91647	0.273155	-7.01608	2.28185e-12	5.53146e-12
LOC100644058	2348.53	-1.91594	0.149223	-12.8395	9.85524e-38	1.11167e-36
LOC105666158	58.451	-1.91543	0.270642	-7.07736	1.46929e-12	3.60276e-12
LOC100642871	275.344	-1.91384	0.317369	-6.03032	1.63635e-09	3.33296e-09
LOC105666141	4514.84	-1.91264	0.181511	-10.5373	5.81391e-26	3.1106e-25
LOC100643360	1526.49	-1.91259	0.14814	-12.9107	3.91515e-38	4.54186e-37
LOC100645656	634.332	-1.91059	0.350066	-5.4578	4.82064e-08	8.93242e-08
LOC100645782	682.289	-1.90947	0.16525	-11.555	6.96362e-31	5.06168e-30
LOC100649069	157.729	-1.90811	0.174169	-10.9555	6.25232e-28	3.79755e-27
LOC100651766	26.5923	-1.90721	0.503123	-3.79074	0.000150201	0.000221245
LOC100644348	356.522	-1.90687	0.180071	-10.5896	3.33125e-26	1.81e-25
LOC100645815	600.094	-1.90645	0.137574	-13.8577	1.14328e-43	1.95356e-42
LOC100651599	45.0934	-1.90489	0.264488	-7.20218	5.92561e-13	1.49338e-12
LOC100650573	636.516	-1.9046	0.278046	-6.84995	7.38776e-12	1.7367e-11
LOC100643684	9276.98	-1.90392	0.137838	-13.8127	2.13594e-43	3.59948e-42
LOC100642400	329.289	-1.90344	0.235771	-8.07327	6.84396e-16	2.04671e-15
LOC100648814	401.361	-1.90305	0.190042	-10.0138	1.32495e-23	6.10473e-23
LOC100646914	6575.62	-1.90297	0.173473	-10.9698	5.33804e-28	3.26403e-27
VSP	1716.16	-1.90135	0.23154	-8.21179	2.17923e-16	6.71816e-16
LOC100645836	4931.66	-1.89914	0.308725	-6.15156	7.67257e-10	1.58989e-09
LOC100649890	200.41	-1.89876	0.237922	-7.9806	1.45625e-15	4.26731e-15
LOC100643886	68.8917	-1.89852	0.318622	-5.95854	2.54498e-09	5.13136e-09
LOC100646486	32.0591	-1.89833	0.548181	-3.46297	0.000534251	0.000753943
LOC100646701	6259.87	-1.89789	0.160915	-11.7944	4.17246e-32	3.23969e-31
LOC100644877	265.072	-1.89694	0.357675	-5.30351	1.13595e-07	2.05621e-07
LOC100646240	57.1766	-1.89578	0.345699	-5.4839	4.16039e-08	7.74713e-08
LOC100648112	2683.4	-1.8957	0.117024	-16.1993	5.09983e-59	2.74354e-57
LOC100644346	1921.78	-1.89481	0.307556	-6.16086	7.23522e-10	1.50085e-09
LOC100649490	955.504	-1.89467	0.184707	-10.2577	1.09293e-24	5.40723e-24
LOC100647906	1397.66	-1.89425	0.209538	-9.04013	1.5649e-19	5.81477e-19
LOC100642661	65.0324	-1.89364	0.431186	-4.3917	1.12469e-05	1.7918e-05
LOC100646582	2359.17	-1.89222	0.416881	-4.539	5.6521e-06	9.16524e-06
LOC100651551	391.972	-1.89198	0.167683	-11.2831	1.59068e-29	1.0631e-28
LOC100649392	374.301	-1.89125	0.144909	-13.0513	6.24642e-39	7.62577e-38
LOC100642628	1642.94	-1.89105	0.196964	-9.60104	7.91435e-22	3.31434e-21
LOC100643460	387.441	-1.89061	0.17556	-10.769	4.82111e-27	2.77341e-26
LOC105666578	23.5712	-1.889	0.327109	-5.77483	7.7032e-09	1.50633e-08
LOC105665627	38105.8	-1.88863	0.311968	-6.05391	1.41373e-09	2.88852e-09
LOC100645507	22.9001	-1.88677	0.384101	-4.91218	9.00689e-07	1.54415e-06
LOC100645387	5905.63	-1.8865	0.156733	-12.0364	2.28815e-33	1.91481e-32
LOC105666702	177.056	-1.88641	0.206291	-9.14443	5.9943e-20	2.28455e-19
LOC100642883	453.506	-1.88622	0.24653	-7.65109	1.99276e-14	5.47602e-14
LOC105667207	852.131	-1.8842	0.215534	-8.74204	2.28928e-18	7.91748e-18
LOC100645009	37.2175	-1.88395	0.235953	-7.98443	1.4117e-15	4.14079e-15
LOC100646918	284.333	-1.88333	0.224293	-8.39674	4.59049e-17	1.47169e-16
LOC100647837	925.408	-1.88116	0.182054	-10.3329	4.99997e-25	2.52604e-24
LOC100648637	3248.15	-1.88064	0.151722	-12.3953	2.7711e-35	2.65738e-34
LOC100647265	207.579	-1.88014	0.207884	-9.0442	1.50769e-19	5.60431e-19
LOC100650649	132.686	-1.87926	0.451015	-4.16674	3.08988e-05	4.78535e-05
LOC100647224	494.833	-1.87801	0.265145	-7.08296	1.41103e-12	3.46424e-12
LOC100649475	6112.31	-1.87771	0.397288	-4.72632	2.28621e-06	3.80879e-06
LOC100647394	339.727	-1.87761	0.152637	-12.3011	8.9348e-35	8.32356e-34
LOC100642919	94.829	-1.87729	0.218163	-8.60498	7.6327e-18	2.56019e-17
LOC100648993	3143.05	-1.87651	0.148546	-12.6325	1.39741e-36	1.45864e-35
LOC100646239	943.523	-1.87631	0.174661	-10.7426	6.42399e-27	3.66534e-26
LOC100646719	6447.37	-1.87621	0.190897	-9.82835	8.49961e-23	3.73685e-22
LOC100649529	400.137	-1.8762	0.172874	-10.853	1.93003e-27	1.13974e-26
LOC100647412	1553.82	-1.87604	0.187372	-10.0124	1.34438e-23	6.18553e-23
LOC100649342	341.974	-1.87595	0.183458	-10.2255	1.52378e-24	7.44596e-24
LOC100651094	13424.6	-1.8757	0.182152	-10.2975	7.23368e-25	3.62276e-24
LOC100647699	73.1931	-1.87567	0.219803	-8.53344	1.42056e-17	4.69412e-17
LOC100651034	1531.01	-1.87423	0.207402	-9.03669	1.61489e-19	5.99596e-19
LOC105666199	111.624	-1.8741	0.175825	-10.6589	1.58412e-26	8.78264e-26
LOC100649518	126.052	-1.87367	0.170847	-10.9669	5.51113e-28	3.36616e-27
LOC100643709	68.4309	-1.87363	0.259267	-7.22665	4.95055e-13	1.2541e-12
LOC105666416	58.464	-1.87304	0.223544	-8.37884	5.34517e-17	1.7086e-16
LOC100649871	2223.58	-1.87239	0.184387	-10.1547	3.15859e-24	1.50637e-23
LOC100650001	116.149	-1.86927	0.308451	-6.06017	1.35976e-09	2.78291e-09
LOC100646485	21.0122	-1.86826	0.552372	-3.38224	0.000718961	0.00100261
LOC100644632	2218.66	-1.86769	0.176178	-10.6012	2.94241e-26	1.60586e-25
LOC105666938	647.287	-1.86693	0.128599	-14.5174	9.39466e-48	2.17454e-46
LOC100645892	9187.38	-1.86423	0.211721	-8.80509	1.30744e-18	4.57839e-18
LOC100644556	40.3896	-1.86293	0.320317	-5.81587	6.03183e-09	1.18828e-08
LOC100646730	526.708	-1.86286	0.137016	-13.5959	4.23269e-42	6.50585e-41
LOC100648694	241.533	-1.86255	0.148489	-12.5434	4.31987e-36	4.32916e-35
LOC100648542	97.9107	-1.86247	0.207855	-8.96042	3.23441e-19	1.18297e-18
LOC100646179	51.5998	-1.86234	0.4247	-4.38507	1.15947e-05	1.84591e-05
LOC100651586	1744.66	-1.86191	0.184672	-10.0822	6.62037e-24	3.10738e-23
LOC100643765	542.853	-1.86149	0.272121	-6.84065	7.88343e-12	1.84923e-11
LOC100645347	414.962	-1.85992	0.257708	-7.21717	5.30818e-13	1.34226e-12
LOC100648508	5642.53	-1.85953	0.394838	-4.7096	2.48206e-06	4.12316e-06
LOC100642250	1109.9	-1.85871	0.226764	-8.19666	2.47156e-16	7.5859e-16
LOC100645137	123.149	-1.85575	0.183285	-10.125	4.2811e-24	2.03083e-23
LOC100643070	5197.95	-1.85546	0.149549	-12.407	2.39335e-35	2.3087e-34
LOC100646598	1714.1	-1.8535	0.139129	-13.3222	1.72022e-40	2.35561e-39
LOC100646484	261.923	-1.85311	0.2386	-7.76661	8.0614e-15	2.25899e-14
LOC105666402	18.2421	-1.85228	0.420189	-4.4082	1.04231e-05	1.66426e-05
LOC100650869	1118.51	-1.85116	0.171752	-10.7781	4.36768e-27	2.51405e-26
LOC100647368	3306.06	-1.85056	0.18155	-10.1931	2.12891e-24	1.02934e-23
LOC100644253	1315.2	-1.85041	0.194997	-9.48942	2.32313e-21	9.51308e-21
LOC100644581	143.404	-1.84996	0.264581	-6.99206	2.70877e-12	6.52919e-12
LOC100646009	4613.86	-1.84726	0.14937	-12.367	3.94105e-35	3.75358e-34
LOC100650077	3180.76	-1.84704	0.200669	-9.20438	3.43635e-20	1.32202e-19
LOC100650743	2440.5	-1.84634	0.199861	-9.23814	2.50831e-20	9.73012e-20
LOC100647409	172.22	-1.84625	0.263597	-7.00407	2.48626e-12	6.00765e-12
LOC100644450	3493.43	-1.84554	0.167349	-11.0281	2.79699e-28	1.73765e-27
LOC100651682	607.316	-1.84549	0.15226	-12.1206	8.21122e-34	7.09586e-33
LOC100643594	222.733	-1.84542	0.274218	-6.72976	1.6994e-11	3.89851e-11
LOC100645713	615.157	-1.84519	0.192319	-9.59439	8.44125e-22	3.52595e-21
LOC100645006	38.0869	-1.84491	0.20025	-9.21304	3.17031e-20	1.22207e-19
LOC100651025	352.421	-1.84425	0.149362	-12.3475	5.02426e-35	4.73461e-34
LOC105666319	11861.9	-1.84409	0.230868	-7.98766	1.37525e-15	4.03509e-15
LOC100644382	113914	-1.84233	0.2515	-7.3254	2.38191e-13	6.12589e-13
LOC100652147	2872.58	-1.84204	0.181292	-10.1606	2.9718e-24	1.42075e-23
LOC100648169	1947.04	-1.84151	0.146274	-12.5894	2.41445e-36	2.47798e-35
LOC100646315	10175.2	-1.84131	0.168397	-10.9344	7.89404e-28	4.75634e-27
LOC105665949	1100.22	-1.83715	0.153228	-11.9896	4.02807e-33	3.31698e-32
LOC100647251	11663.5	-1.83554	0.175013	-10.488	9.80377e-26	5.18298e-25
LOC100651120	258.129	-1.83498	0.326677	-5.6171	1.94185e-08	3.69464e-08
LOC105666151	315.137	-1.83327	0.161557	-11.3475	7.63253e-30	5.20405e-29
LOC100648419	151.759	-1.83325	0.185105	-9.90383	4.0065e-23	1.78713e-22
LOC100649556	720.168	-1.83132	0.166886	-10.9735	5.12663e-28	3.13718e-27
LOC100644524	95.1872	-1.83063	0.262335	-6.9782	2.98994e-12	7.19099e-12
LOC100649787	1271	-1.8303	0.320935	-5.70303	1.17697e-08	2.27336e-08
LOC100646458	136.706	-1.82815	0.253122	-7.2224	5.10765e-13	1.29289e-12
LOC100647897	50.0501	-1.82582	0.298607	-6.11446	9.68816e-10	1.99741e-09
LOC100646229	506.911	-1.82379	0.152978	-11.9219	9.09992e-33	7.32106e-32
LOC100644231	383.815	-1.82379	0.161912	-11.2641	1.97391e-29	1.3085e-28
LOC100644720	44525.1	-1.82366	0.170695	-10.6837	1.213e-26	6.78658e-26
LOC100645035	918.804	-1.82284	0.155193	-11.7456	7.43961e-32	5.69517e-31
LOC100646080	654.086	-1.82245	0.246432	-7.39533	1.41054e-13	3.67596e-13
LOC100648671	36.0945	-1.82203	0.301502	-6.04317	1.51113e-09	3.08368e-09
LOC100650085	3338.02	-1.82081	0.191603	-9.50301	2.03907e-21	8.36037e-21
LOC100645595	1397.12	-1.82071	0.242702	-7.50184	6.29303e-14	1.68117e-13
LOC100643324	409.195	-1.82035	0.297485	-6.11913	9.40872e-10	1.94348e-09
LOC100648673	18585.5	-1.81966	0.229262	-7.93701	2.07113e-15	6.02627e-15
LOC100647225	394.746	-1.81935	0.176295	-10.3199	5.72647e-25	2.88415e-24
LOC105666015	41.7418	-1.81935	0.368215	-4.94101	7.77191e-07	1.34064e-06
LOC100649922	552.216	-1.81867	0.191541	-9.49495	2.20311e-21	9.02917e-21
LOC100648427	8087.05	-1.81865	0.24254	-7.49836	6.46228e-14	1.72404e-13
LOC100645555	6740.7	-1.81789	0.23324	-7.79407	6.48841e-15	1.82709e-14
LOC105665994	48.9065	-1.81704	0.252946	-7.18352	6.79408e-13	1.70392e-12
LOC100650311	428.464	-1.81682	0.184807	-9.83092	8.2861e-23	3.64462e-22
LOC100648712	28.2996	-1.81583	0.329005	-5.51916	3.40632e-08	6.37691e-08
LOC100642480	13669.5	-1.81549	0.179454	-10.1167	4.6565e-24	2.19932e-23
LOC100645681	161.728	-1.81456	0.488218	-3.71669	0.000201847	0.000294836
LOC100645461	579.584	-1.8143	0.15412	-11.772	5.44482e-32	4.19435e-31
LOC100643490	8157.13	-1.81368	0.141568	-12.8114	1.41538e-37	1.58016e-36
LOC100642664	8354.23	-1.81353	0.124468	-14.5702	4.34719e-48	1.04836e-46
LOC100643557	8045.19	-1.81333	0.152184	-11.9154	9.84217e-33	7.88582e-32
LOC100643462	6445.73	-1.81294	0.174748	-10.3746	3.23655e-25	1.65565e-24
LOC100643826	579.364	-1.81276	0.380498	-4.76417	1.89635e-06	3.18095e-06
LOC100652050	1622.52	-1.81247	0.273231	-6.63346	3.279e-11	7.37021e-11
LOC100644526	75.398	-1.81143	0.342524	-5.28846	1.23348e-07	2.22906e-07
LOC100645384	3406.89	-1.81129	0.163365	-11.0874	1.44398e-28	9.1037e-28
LOC100643687	393.557	-1.81103	0.18242	-9.92779	3.15167e-23	1.41681e-22
LOC100643828	87.5697	-1.81069	0.318027	-5.69351	1.24452e-08	2.39863e-08
LOC100646220	135.264	-1.81026	0.19681	-9.19798	3.64733e-20	1.40098e-19
LOC100644923	3501.35	-1.81007	0.192531	-9.40143	5.38274e-21	2.16793e-20
LOC100644182	4397.77	-1.81001	0.164122	-11.0284	2.78813e-28	1.73324e-27
LOC100647860	6547.21	-1.80945	0.173773	-10.4127	2.16914e-25	1.12371e-24
LOC100646804	29.3419	-1.80705	0.33478	-5.39771	6.74962e-08	1.24011e-07
LOC100644246	1599.69	-1.80496	0.124037	-14.5517	5.69453e-48	1.35328e-46
LOC100648222	216.508	-1.80367	0.209396	-8.61369	7.07482e-18	2.37795e-17
LOC105665858	46.685	-1.80348	0.23743	-7.59583	3.05833e-14	8.29937e-14
LOC100646763	37610.4	-1.80278	0.118663	-15.1924	3.97001e-52	1.29568e-50
LOC100642321	2048.1	-1.80181	0.215844	-8.34772	6.95908e-17	2.21366e-16
LOC100646107	183.971	-1.80157	0.225664	-7.9834	1.42352e-15	4.1742e-15
LOC105665718	304.286	-1.80138	0.232967	-7.73235	1.0558e-14	2.94176e-14
LOC100645490	960.456	-1.80066	0.137132	-13.1309	2.19173e-39	2.75826e-38
LOC100643148	5191.79	-1.79977	0.150642	-11.9473	6.70624e-33	5.44903e-32
LOC100647939	369.76	-1.79817	0.243225	-7.39303	1.43522e-13	3.73928e-13
LOC100644013	251.334	-1.79779	0.292541	-6.14543	7.97493e-10	1.65079e-09
LOC100652068	19106.9	-1.7971	0.119504	-15.038	4.13985e-51	1.23577e-49
LOC100642655	530.033	-1.79446	0.155472	-11.542	8.09737e-31	5.86834e-30
LOC100649104	171.256	-1.7938	0.201651	-8.89554	5.81367e-19	2.08657e-18
LOC100648073	12.495	-1.79284	0.60777	-2.94987	0.00317911	0.00422572
LOC100651156	173.047	-1.79203	0.308526	-5.80835	6.30908e-09	1.2409e-08
LOC100646094	1876.6	-1.79125	0.19347	-9.25853	2.07271e-20	8.06273e-20
LOC100642219	317.556	-1.79004	0.248764	-7.19573	6.21267e-13	1.56371e-12
LOC100642987	838.035	-1.79	0.153865	-11.6335	2.78335e-31	2.07081e-30
LOC100644600	951.316	-1.78967	0.329712	-5.42798	5.69939e-08	1.05169e-07
LOC100644671	6863.53	-1.7888	0.180863	-9.89035	4.58402e-23	2.03917e-22
LOC100650653	1158.11	-1.78871	0.17499	-10.2218	1.58349e-24	7.71726e-24
LOC100652253	388.04	-1.78811	0.149221	-11.9829	4.36609e-33	3.5923e-32
LOC100644886	5638.34	-1.78642	0.194004	-9.20816	3.31758e-20	1.27783e-19
LOC100648275	3552.2	-1.78606	0.144007	-12.4026	2.53003e-35	2.43574e-34
LOC100644753	58.0519	-1.78478	0.238746	-7.47563	7.68337e-14	2.04091e-13
LOC100650802	388.436	-1.78443	0.141591	-12.6027	2.03972e-36	2.1022e-35
LOC100651843	307.998	-1.78407	0.198283	-8.9976	2.30705e-19	8.51427e-19
LOC100644438	91.6295	-1.78405	0.23694	-7.52954	5.0919e-14	1.36588e-13
LOC100650928	12.2875	-1.78357	0.610282	-2.92253	0.003472	0.00459135
LOC100646662	10301.8	-1.78306	0.127813	-13.9505	3.12428e-44	5.51167e-43
LOC100649140	96.5965	-1.78107	0.272205	-6.54311	6.02531e-11	1.32869e-10
LOC100646983	360.707	-1.78088	0.26684	-6.67398	2.48952e-11	5.64888e-11
LOC100648661	1792.69	-1.77893	0.195022	-9.12169	7.39602e-20	2.80459e-19
LOC100644309	5966.52	-1.77852	0.147572	-12.0519	1.89618e-33	1.59361e-32
LOC100650576	5218.8	-1.77673	0.156059	-11.385	4.96609e-30	3.43869e-29
LOC100645598	3251.84	-1.77641	0.210978	-8.41987	3.76892e-17	1.21187e-16
LOC100647339	6564.94	-1.7762	0.368834	-4.81571	1.46674e-06	2.47559e-06
LOC100648227	1834.84	-1.77615	0.131355	-13.5217	1.16409e-41	1.7401e-40
LOC105666544	85.9958	-1.77551	0.259164	-6.85091	7.3383e-12	1.72632e-11
LOC100648720	15272.7	-1.77445	0.218514	-8.12051	4.64229e-16	1.40027e-15
LOC105666440	78.5717	-1.77416	0.202638	-8.75531	2.03548e-18	7.06717e-18
LOC100643004	339.906	-1.77415	0.208566	-8.50643	1.79364e-17	5.87344e-17
LOC100644814	2385.47	-1.77316	0.174132	-10.1828	2.36532e-24	1.13859e-23
LOC100645730	534.835	-1.77302	0.148323	-11.9538	6.20415e-33	5.04945e-32
LOC105665934	393.723	-1.77294	0.166311	-10.6604	1.55958e-26	8.66126e-26
LOC100648545	316.901	-1.77242	0.199176	-8.89877	5.64705e-19	2.03198e-18
LOC100644762	165.95	-1.77122	0.27442	-6.45443	1.08629e-10	2.35463e-10
LOC100644420	1276.65	-1.77042	0.105583	-16.768	4.18196e-63	3.22406e-61
LOC100642903	11351.1	-1.76938	0.217522	-8.13423	4.1455e-16	1.25273e-15
LOC100649207	2229.57	-1.7693	0.239583	-7.3849	1.5257e-13	3.96869e-13
LOC100645047	703.407	-1.76923	0.131132	-13.4919	1.74508e-41	2.56933e-40
LOC100651344	3856.54	-1.76918	0.138419	-12.7814	2.08416e-37	2.30027e-36
LOC105665740	44.2659	-1.76798	0.397651	-4.44606	8.74605e-06	1.40335e-05
LOC100645612	420.614	-1.76746	0.251042	-7.0405	1.91555e-12	4.66894e-12
LOC105667096	2471.86	-1.76713	0.184927	-9.5558	1.22637e-21	5.08571e-21
LOC100645073	60.6578	-1.76606	0.306614	-5.75987	8.41763e-09	1.64276e-08
LOC100646026	5533.55	-1.76475	0.167185	-10.5557	4.78235e-26	2.57275e-25
LOC100646525	534.665	-1.76447	0.470998	-3.74624	0.000179508	0.000263227
LOC100648886	1502.02	-1.76355	0.143828	-12.2615	1.45794e-34	1.33408e-33
LOC100642316	656.017	-1.76302	0.124271	-14.1869	1.10432e-45	2.17992e-44
LOC100644903	1682.8	-1.76217	0.177926	-9.90396	4.0011e-23	1.78554e-22
LOC100649832	1757.91	-1.76172	0.112682	-15.6344	4.24385e-55	1.65544e-53
LOC105665955	158.245	-1.76112	0.274883	-6.40677	1.48632e-10	3.19765e-10
LOC100650124	32.9772	-1.7597	0.313824	-5.60729	2.05522e-08	3.90427e-08
LOC100644145	91.227	-1.75865	0.199614	-8.81024	1.24874e-18	4.37908e-18
LOC100643680	216.73	-1.75828	0.181857	-9.66848	4.10427e-22	1.74338e-21
LOC100650772	668.212	-1.75828	0.24254	-7.24942	4.18574e-13	1.06531e-12
LOC100650856	379.578	-1.75739	0.156047	-11.2619	2.02329e-29	1.33852e-28
LOC100652263	230.154	-1.7565	0.17987	-9.76542	1.5845e-22	6.86149e-22
LOC100644951	5478.57	-1.75557	0.2146	-8.18064	2.82342e-16	8.62263e-16
LOC100642573	112.982	-1.75451	0.25618	-6.84875	7.44963e-12	1.74998e-11
LOC100648579	1443.44	-1.7543	0.223077	-7.86412	3.71713e-15	1.06572e-14
LOC100646823	59.6141	-1.75315	0.199014	-8.80917	1.26071e-18	4.41949e-18
LOC100650457	302.147	-1.75139	0.176946	-9.89789	4.25141e-23	1.89379e-22
LOC100645959	734.761	-1.75046	0.162721	-10.7574	5.46776e-27	3.13439e-26
LOC100651038	196.289	-1.75011	0.372143	-4.70278	2.56645e-06	4.25612e-06
LOC100643547	226.831	-1.75007	0.174319	-10.0395	1.02227e-23	4.75264e-23
LOC100644445	43.3762	-1.75006	0.265783	-6.58455	4.56276e-11	1.01647e-10
LOC100647809	735.767	-1.74816	0.161295	-10.8383	2.26705e-27	1.33234e-26
LOC100643931	376.195	-1.74602	0.218784	-7.98057	1.45658e-15	4.26731e-15
LOC100650592	2196.54	-1.74558	0.213004	-8.19507	2.50445e-16	7.67963e-16
LOC100643512	50919.1	-1.74547	0.169956	-10.2702	9.60296e-25	4.76546e-24
LOC100644384	435.882	-1.74495	0.17346	-10.0597	8.32389e-24	3.88647e-23
LOC100642574	135.73	-1.74459	0.179221	-9.73428	2.15328e-22	9.26713e-22
LOC100651542	215.479	-1.74312	0.309209	-5.63736	1.72672e-08	3.29494e-08
LOC100650460	22230.6	-1.74183	0.242695	-7.17703	7.12433e-13	1.78491e-12
LOC100643695	132.317	-1.73985	0.453807	-3.8339	0.000126128	0.000186798
LOC100648281	161.683	-1.73954	0.190349	-9.13866	6.32314e-20	2.40614e-19
LOC105666242	775.832	-1.739	0.126612	-13.7349	6.27362e-43	1.03235e-41
LOC100643461	23.0161	-1.73676	0.339873	-5.11003	3.22103e-07	5.68646e-07
LOC100645271	542.643	-1.73531	0.189638	-9.15068	5.65772e-20	2.16132e-19
LOC100647993	687.372	-1.73506	0.169162	-10.2568	1.10261e-24	5.45234e-24
LOC100643022	2082.68	-1.7339	0.149671	-11.5847	4.92618e-31	3.6102e-30
LOC100649836	53.8137	-1.73353	0.27734	-6.25056	4.08977e-10	8.59844e-10
LOC100651768	2054.76	-1.73285	0.295707	-5.86001	4.62835e-09	9.18447e-09
LOC100651564	61.917	-1.73251	0.415129	-4.17344	3.00037e-05	4.65262e-05
LOC100643760	1070.16	-1.73229	0.183763	-9.42674	4.23021e-21	1.71361e-20
LOC100649657	1158.04	-1.73129	0.144372	-11.9919	3.91837e-33	3.23207e-32
LOC100643213	2041.78	-1.73094	0.122416	-14.1399	2.15717e-45	4.18235e-44
LOC100651465	790.003	-1.73042	0.220692	-7.8409	4.47311e-15	1.27389e-14
LOC100645530	3286.83	-1.72997	0.144757	-11.9509	6.42318e-33	5.22337e-32
LOC100647667	509.701	-1.72784	0.198975	-8.6837	3.83115e-18	1.30336e-17
LOC105665762	10.9777	-1.72782	0.590836	-2.92436	0.00345165	0.00456691
LOC100645831	18.299	-1.72725	0.383734	-4.50117	6.75807e-06	1.09117e-05
LOC100644415	657.275	-1.72671	0.122544	-14.0906	4.33991e-45	8.18166e-44
LOC100644333	13742.1	-1.72644	0.203741	-8.47368	2.37756e-17	7.7338e-17
LOC100648100	2917.77	-1.72621	0.22573	-7.64724	2.05337e-14	5.6331e-14
LOC100645335	1466.09	-1.72611	0.185178	-9.32131	1.14913e-20	4.54959e-20
LOC100642680	1374.49	-1.72559	0.325158	-5.30694	1.11481e-07	2.02057e-07
LOC100649548	2507.22	-1.72551	0.156552	-11.0219	2.99571e-28	1.85757e-27
LOC100643203	198.001	-1.72395	0.318275	-5.41656	6.07571e-08	1.11944e-07
LOC105666529	1132.35	-1.72387	0.166517	-10.3525	4.07739e-25	2.07493e-24
LOC100651954	883.421	-1.72338	0.219748	-7.84255	4.41494e-15	1.25805e-14
LOC100645459	1077.76	-1.72329	0.14275	-12.0721	1.48355e-33	1.25652e-32
LOC100645537	103.071	-1.72323	0.296999	-5.80214	6.5473e-09	1.28724e-08
LOC100642218	2462.08	-1.72263	0.131582	-13.0917	3.67089e-39	4.54382e-38
LOC100648190	889.612	-1.72239	0.141902	-12.1379	6.65228e-34	5.79986e-33
LOC100643073	1484.46	-1.72201	0.238752	-7.21254	5.49164e-13	1.38722e-12
LOC100646422	652.494	-1.72165	0.199439	-8.63248	6.00338e-18	2.02407e-17
LOC105666634	48.6466	-1.72155	0.344996	-4.99006	6.03605e-07	1.04916e-06
LOC100647094	294.876	-1.71944	0.185541	-9.26713	1.91222e-20	7.45917e-20
LOC100644201	95.7433	-1.7174	0.620746	-2.76667	0.00566323	0.00735429
LOC105666538	1812.2	-1.71602	0.161533	-10.6233	2.32199e-26	1.27365e-25
LOC105666821	625.485	-1.71591	0.297087	-5.77578	7.65978e-09	1.49844e-08
LOC100644169	3933.23	-1.71584	0.172355	-9.95529	2.39123e-23	1.08492e-22
LOC100649801	5107.35	-1.7156	0.216871	-7.91069	2.55974e-15	7.40177e-15
LOC100648414	723.498	-1.7155	0.166762	-10.2871	8.05335e-25	4.01887e-24
LOC100649120	29.4772	-1.71525	0.37639	-4.55711	5.1863e-06	8.43366e-06
LOC100652175	1968.05	-1.71509	0.124574	-13.7677	3.98926e-43	6.59777e-42
LOC100643023	468.104	-1.71467	0.145786	-11.7616	6.15587e-32	4.71982e-31
LOC100649282	1066.59	-1.71437	0.140922	-12.1654	4.75336e-34	4.20797e-33
LOC100648022	891.989	-1.71384	0.119213	-14.3763	7.29114e-47	1.56552e-45
LOC100649144	3633.49	-1.71383	0.211234	-8.11343	4.92117e-16	1.48302e-15
LOC100650646	216.739	-1.71381	0.158918	-10.7842	4.08612e-27	2.36031e-26
LOC100631053	19607	-1.71273	0.284565	-6.01879	1.75728e-09	3.57405e-09
LOC100650722	20284	-1.71213	0.104826	-16.3331	5.73874e-60	3.36455e-58
LOC100646115	37.5581	-1.71158	0.352616	-4.85394	1.21033e-06	2.05949e-06
LOC100642294	1953.19	-1.71157	0.0930141	-18.4012	1.28541e-75	2.79677e-73
LOC100651851	53.6287	-1.71098	0.502755	-3.4032	0.000666003	0.000931947
LOC100650084	1066.95	-1.71075	0.134454	-12.7237	4.36811e-37	4.70497e-36
LOC100646291	2090.72	-1.71054	0.440245	-3.88543	0.00010215	0.000152299
LOC100649250	497.468	-1.70934	0.172901	-9.88627	4.77478e-23	2.12114e-22
LOC100647512	985.869	-1.7091	0.303295	-5.63511	1.74945e-08	3.337e-08
LOC105666707	36.8203	-1.70888	0.493362	-3.46374	0.000532717	0.000751886
LOC100651812	6357.69	-1.70786	0.19896	-8.58395	9.16683e-18	3.05801e-17
LOC100646077	11.9344	-1.70762	0.444313	-3.84329	0.000121398	0.00018001
LOC105667184	20.7947	-1.70471	0.309487	-5.50819	3.62536e-08	6.77031e-08
LOC100650379	639.716	-1.70321	0.150229	-11.3374	8.56364e-30	5.8146e-29
LOC100646819	343.911	-1.70293	0.166558	-10.2242	1.54424e-24	7.53345e-24
LOC100651333	1007.45	-1.7026	0.099283	-17.1489	6.40223e-66	6.26843e-64
LOC100649346	140.379	-1.70259	0.239946	-7.09571	1.28686e-12	3.16813e-12
LOC100647887	173.444	-1.70237	0.212733	-8.00239	1.22029e-15	3.5901e-15
LOC100646904	606.787	-1.70226	0.330411	-5.15195	2.57792e-07	4.57835e-07
LOC100642289	273.239	-1.70188	0.278184	-6.11784	9.48542e-10	1.95808e-09
LOC105666358	10.4791	-1.7006	0.41044	-4.14335	3.42276e-05	5.28418e-05
LOC100646603	8941.73	-1.69934	0.166612	-10.1994	1.99478e-24	9.66396e-24
LOC100649792	1060.21	-1.69814	0.139966	-12.1326	7.09851e-34	6.17791e-33
LOC100645013	1386.69	-1.69708	0.198075	-8.56785	1.05438e-17	3.50539e-17
LOC100642710	34.521	-1.69585	0.348895	-4.86064	1.17006e-06	1.99305e-06
LOC105666460	577.527	-1.69561	0.134884	-12.5709	3.05355e-36	3.09496e-35
LOC100643660	260.026	-1.69551	0.150676	-11.2527	2.24732e-29	1.47973e-28
LOC100648311	450.705	-1.69489	0.278391	-6.08817	1.14208e-09	2.34574e-09
LOC100650234	23.3673	-1.69418	0.584178	-2.90011	0.0037303	0.00492095
LOC100649714	436.146	-1.69381	0.158126	-10.7118	8.96239e-27	5.05768e-26
LOC100650434	27.4017	-1.69211	0.512685	-3.30048	0.000965189	0.0013342
LOC100643063	901.72	-1.69203	0.116504	-14.5234	8.61603e-48	2.00839e-46
LOC100644115	1274.77	-1.69136	0.149922	-11.2816	1.61733e-29	1.08017e-28
LOC100643593	371.858	-1.69019	0.218541	-7.73399	1.04224e-14	2.90563e-14
LOC100645662	1543.01	-1.68982	0.248692	-6.79483	1.08438e-11	2.52189e-11
LOC100643616	849.152	-1.68981	0.134646	-12.55	3.97359e-36	4.00674e-35
LOC100644042	1335.23	-1.68758	0.307414	-5.4896	4.02855e-08	7.50876e-08
LOC100651500	353.025	-1.68642	0.255064	-6.61176	3.79776e-11	8.50696e-11
LOC100649857	28.0898	-1.68638	0.44075	-3.82617	0.000130154	0.000192586
LOC100647100	1273.52	-1.68625	0.133339	-12.6463	1.17249e-36	1.23043e-35
LOC100650351	3414.45	-1.68612	0.165568	-10.1838	2.34126e-24	1.12867e-23
LOC100643624	7929.06	-1.68424	0.245354	-6.86451	6.67208e-12	1.57565e-11
LOC105666563	63.8111	-1.68379	0.331222	-5.08357	3.70401e-07	6.5168e-07
LOC100651170	3493.85	-1.68364	0.127187	-13.2375	5.33143e-40	7.04454e-39
LOC100650650	3472.43	-1.68342	0.148557	-11.3319	9.12526e-30	6.1788e-29
LOC100643229	15.9504	-1.68337	0.376751	-4.46813	7.89078e-06	1.26903e-05
LOC100644223	14.4682	-1.68227	0.700079	-2.40297	0.0162627	0.0203382
LOC100648375	8979.14	-1.68225	0.166729	-10.0897	6.13471e-24	2.88496e-23
LOC100651334	3555.16	-1.68189	0.204155	-8.23831	1.74655e-16	5.42013e-16
LOC100643574	2870.12	-1.6814	0.1918	-8.76641	1.84457e-18	6.4157e-18
LOC100649324	2728.03	-1.68088	0.100787	-16.6776	1.9088e-62	1.38438e-60
LOC100644023	1951.16	-1.68	0.145769	-11.5251	9.85827e-31	7.11292e-30
LOC100650665	329.413	-1.67887	0.167423	-10.0278	1.15103e-23	5.32595e-23
LOC105665776	325.901	-1.67735	0.154494	-10.857	1.84713e-27	1.0921e-26
LOC100644856	236.121	-1.67726	0.252551	-6.64124	3.11048e-11	7.00592e-11
LOC100644905	602.683	-1.67681	0.19496	-8.60079	7.91695e-18	2.6528e-17
LOC100647788	244.503	-1.67614	0.190794	-8.78507	1.56269e-18	5.45464e-18
LOC100644515	1000.4	-1.67582	0.1228	-13.6468	2.11054e-42	3.30629e-41
LOC100651015	77.3439	-1.67526	0.259602	-6.45319	1.09523e-10	2.37348e-10
LOC100650291	24560.7	-1.67523	0.131404	-12.7487	3.17114e-37	3.44985e-36
LOC100643858	5473.93	-1.67401	0.402076	-4.16342	3.1351e-05	4.85386e-05
LOC100646995	106.319	-1.67354	0.280701	-5.96202	2.4914e-09	5.02539e-09
LOC100646186	751.354	-1.67336	0.179917	-9.30072	1.39501e-20	5.50083e-20
LOC100648821	78.4189	-1.67334	0.269934	-6.19908	5.67945e-10	1.18465e-09
LOC100644375	417.899	-1.6721	0.199316	-8.38917	4.89604e-17	1.56709e-16
LOC100645679	1305.81	-1.67189	0.154782	-10.8016	3.38179e-27	1.96856e-26
LOC100647662	6840.77	-1.67071	0.197658	-8.45254	2.85045e-17	9.20776e-17
LOC100648589	698.058	-1.67031	0.184483	-9.054	1.37826e-19	5.13882e-19
LOC105666781	312.309	-1.66903	0.132526	-12.594	2.27873e-36	2.34607e-35
LOC100646614	149.943	-1.66884	0.294391	-5.6688	1.43805e-08	2.75806e-08
LOC100643209	504.656	-1.66672	0.236308	-7.05317	1.74886e-12	4.2701e-12
LOC100647599	43.4921	-1.66642	0.298428	-5.58399	2.35062e-08	4.45162e-08
LOC100642912	3823.53	-1.66625	0.131189	-12.7011	5.829e-37	6.2102e-36
LOC100644271	803.018	-1.6658	0.21617	-7.706	1.29822e-14	3.59268e-14
LOC100650446	1389.36	-1.6652	0.126483	-13.1654	1.38813e-39	1.78596e-38
LOC105667132	36.5237	-1.66442	0.47907	-3.47428	0.000512234	0.000724542
LOC100647117	426.204	-1.66294	0.217561	-7.64357	2.11276e-14	5.78468e-14
LOC100644448	34.959	-1.66288	0.379081	-4.3866	1.15134e-05	1.83327e-05
LOC100642377	117.494	-1.66261	0.317663	-5.23386	1.66006e-07	2.98067e-07
LOC100646790	1622.93	-1.66184	0.168029	-9.8902	4.59093e-23	2.04132e-22
LOC100647159	1661.37	-1.65934	0.151343	-10.9641	5.6892e-28	3.46627e-27
LOC100644931	140.45	-1.65747	0.211657	-7.83092	4.84326e-15	1.3757e-14
LOC100651636	900.697	-1.65648	0.189638	-8.73494	2.43792e-18	8.39888e-18
LOC100645470	5110.07	-1.65596	0.186075	-8.8994	5.61474e-19	2.0211e-18
LOC100646348	8871.46	-1.6555	0.256452	-6.45538	1.07949e-10	2.34093e-10
LOC100649427	162.247	-1.65549	0.271248	-6.10324	1.03938e-09	2.13973e-09
LOC100645650	2370.64	-1.65514	0.207429	-7.97931	1.47154e-15	4.30856e-15
LOC100642235	1581.87	-1.65497	0.147392	-11.2284	2.95818e-29	1.93866e-28
LOC105667072	107.461	-1.65405	0.240613	-6.87434	6.22769e-12	1.47332e-11
LOC100650756	420.8	-1.6536	0.314519	-5.25754	1.45992e-07	2.62856e-07
LOC100650597	4071.83	-1.65268	0.109849	-15.045	3.72141e-51	1.11768e-49
LOC100650628	140.283	-1.65184	0.687287	-2.40342	0.0162426	0.0203157
LOC100647676	77.8761	-1.65121	0.215468	-7.66334	1.81159e-14	4.98379e-14
LOC100651348	193.554	-1.64909	0.248123	-6.64627	3.00613e-11	6.7818e-11
LOC100646769	711.829	-1.648	0.189789	-8.68336	3.84247e-18	1.30676e-17
LOC100648878	125.612	-1.64739	0.270461	-6.09105	1.12171e-09	2.30437e-09
LOC100646476	80.2453	-1.64681	0.4148	-3.97012	7.18373e-05	0.000108459
LOC100648162	628.788	-1.64541	0.201733	-8.15636	3.45284e-16	1.0486e-15
LOC100645528	18.5681	-1.64503	0.338673	-4.85727	1.19013e-06	2.02583e-06
LOC100647596	544.416	-1.6443	0.254953	-6.44945	1.12259e-10	2.43009e-10
LOC105667201	14.686	-1.64347	0.778438	-2.11124	0.0347517	0.0422715
LOC100646943	1740.88	-1.64208	0.116284	-14.1214	2.8048e-45	5.39524e-44
Trnaq-cug	13.6902	-1.64182	0.331689	-4.94987	7.42612e-07	1.28325e-06
LOC100642748	1664.76	-1.64178	0.180739	-9.08374	1.0491e-19	3.93101e-19
LOC100642954	1592.21	-1.64165	0.181258	-9.05697	1.34122e-19	5.00642e-19
LOC100644299	1589.24	-1.64126	0.147686	-11.1132	1.08234e-28	6.90822e-28
LOC100645568	608.947	-1.64059	0.176067	-9.31797	1.18584e-20	4.68924e-20
LOC100643423	6884.71	-1.64023	0.1313	-12.4922	8.23042e-36	8.12339e-35
LOC100644306	1061.54	-1.64022	0.119427	-13.734	6.35234e-43	1.0418e-41
LOC105667113	886.36	-1.64017	0.259205	-6.3277	2.48842e-10	5.30001e-10
LOC100646398	334.395	-1.6393	0.18512	-8.85535	8.34225e-19	2.96583e-18
LOC100642438	45.6535	-1.63895	0.653632	-2.50746	0.0121603	0.0153747
LOC100643286	1532.86	-1.63885	0.107294	-15.2744	1.13251e-52	3.82357e-51
LOC100647432	1674.93	-1.63609	0.123239	-13.2757	3.20228e-40	4.30089e-39
LOC100647880	582.479	-1.6336	0.250433	-6.52309	6.88715e-11	1.51431e-10
LOC100646062	86.0579	-1.6325	0.197342	-8.27245	1.31232e-16	4.09985e-16
LOC100649151	569.067	-1.63157	0.184938	-8.82223	1.122e-18	3.95447e-18
LOC100649520	57.698	-1.63116	0.293778	-5.55236	2.81832e-08	5.30555e-08
LOC100647958	382.93	-1.63108	0.150014	-10.8728	1.55289e-27	9.19802e-27
LOC100650057	659.223	-1.62888	0.128912	-12.6356	1.34437e-36	1.40627e-35
LOC105665982	302.236	-1.62666	0.180252	-9.02438	1.80709e-19	6.68929e-19
LOC100651268	2871.07	-1.62664	0.143212	-11.3583	6.74482e-30	4.62131e-29
LOC100646399	2635.45	-1.62633	0.145498	-11.1777	5.24302e-29	3.40414e-28
LOC100651948	125.649	-1.62611	0.430043	-3.78127	0.000156033	0.00022949
LOC105666735	68.2794	-1.62588	0.25267	-6.4348	1.23637e-10	2.6699e-10
LOC100643086	3327.03	-1.6247	0.132891	-12.2258	2.2637e-34	2.04087e-33
LOC100651261	1166.24	-1.62399	0.195507	-8.30658	9.84962e-17	3.0979e-16
LOC100647489	1864.3	-1.62364	0.173894	-9.33696	9.91383e-21	3.9314e-20
LOC100643815	116.83	-1.62363	0.191049	-8.4985	1.92053e-17	6.28053e-17
LOC100647713	126.87	-1.62301	0.180647	-8.98443	2.60077e-19	9.57299e-19
LOC100652245	59.9408	-1.62163	0.296983	-5.46035	4.75201e-08	8.81192e-08
LOC100642500	1565.44	-1.62143	0.187474	-8.64885	5.20191e-18	1.75931e-17
LOC100647797	141.734	-1.62142	0.214013	-7.57626	3.5565e-14	9.61129e-14
LOC100644243	14078.8	-1.62054	0.352765	-4.59382	4.35204e-06	7.10654e-06
LOC100643606	88.5081	-1.61916	0.251332	-6.44229	1.17688e-10	2.54423e-10
LOC100643668	53.9799	-1.61893	0.223983	-7.2279	4.90538e-13	1.2433e-12
LOC100645182	1835.44	-1.61869	0.0852834	-18.9801	2.49138e-80	7.62285e-78
LOC100645135	628.941	-1.61854	0.209484	-7.72631	1.10713e-14	3.08039e-14
LOC100648384	52.8816	-1.61725	0.227396	-7.11205	1.14332e-12	2.82754e-12
LOC105665677	89.6379	-1.61716	0.269151	-6.00839	1.87371e-09	3.80534e-09
LOC100642265	266.085	-1.61621	0.145462	-11.1108	1.11097e-28	7.08635e-28
LOC100652073	11464.9	-1.61582	0.152952	-10.5642	4.36551e-26	2.35627e-25
LOC100645442	471.4	-1.61543	0.23523	-6.86748	6.53473e-12	1.54358e-11
LOC105666858	10.3967	-1.6149	0.508918	-3.17321	0.00150765	0.00205305
LOC100650130	19121.7	-1.61459	0.284742	-5.67037	1.42487e-08	2.73387e-08
LOC105666583	384.751	-1.61404	0.342775	-4.70874	2.4925e-06	4.13979e-06
LOC100645788	647.3	-1.61227	0.190713	-8.45393	2.81669e-17	9.10173e-17
LOC100647222	28227.9	-1.61183	0.19425	-8.29773	1.06117e-16	3.33222e-16
LOC100647892	41721.9	-1.61089	0.138642	-11.6191	3.29752e-31	2.44037e-30
LOC100644523	1204.77	-1.61072	0.133111	-12.1005	1.04914e-33	9.01063e-33
LOC100651915	2472.25	-1.61069	0.132496	-12.1565	5.30057e-34	4.64619e-33
LOC100649431	578.879	-1.61067	0.126054	-12.7776	2.18617e-37	2.40503e-36
LOC100644825	1210.77	-1.60997	0.130689	-12.3191	7.14654e-35	6.68308e-34
LOC100644007	720.51	-1.60917	0.154641	-10.4058	2.33242e-25	1.20574e-24
LOC105666090	173.918	-1.60741	0.176421	-9.11119	8.14797e-20	3.079e-19
LOC100644554	643.581	-1.60723	0.171893	-9.35017	8.75092e-21	3.47728e-20
LOC100651734	1070.64	-1.606	0.157871	-10.1729	2.62026e-24	1.2576e-23
LOC100650033	2336.61	-1.60596	0.209253	-7.67472	1.65775e-14	4.56956e-14
LOC100644668	2842.09	-1.60466	0.189616	-8.4627	2.61247e-17	8.47537e-17
LOC100651596	464.705	-1.60337	0.758032	-2.11517	0.0344154	0.041895
LOC100649452	59.7659	-1.60212	0.271619	-5.89842	3.67005e-09	7.32289e-09
LOC100643451	698.911	-1.60162	0.489502	-3.27195	0.00106809	0.00147209
LOC100642731	227.708	-1.60132	0.150218	-10.66	1.56647e-26	8.68968e-26
LOC105666394	4153.47	-1.60118	0.17006	-9.41535	4.71508e-21	1.90294e-20
LOC100645460	1095.33	-1.60108	0.142957	-11.1997	4.09003e-29	2.6697e-28
LOC100649235	56.2334	-1.60087	0.29336	-5.45701	4.84224e-08	8.97075e-08
LOC100649351	66.6458	-1.60028	0.262354	-6.0997	1.06265e-09	2.18534e-09
LOC100644606	1319.71	-1.59841	0.139533	-11.4555	2.20813e-30	1.55538e-29
LOC100643214	3437.01	-1.59762	0.149668	-10.6744	1.34111e-26	7.46918e-26
LOC105665717	441.97	-1.59583	0.14843	-10.7514	5.83539e-27	3.34118e-26
LOC100650309	86.1431	-1.59578	0.227626	-7.01056	2.37363e-12	5.744e-12
LOC100646283	390.13	-1.59504	0.160805	-9.91911	3.43813e-23	1.54133e-22
LOC100648478	18.5788	-1.59489	0.427843	-3.72774	0.000193205	0.000282592
LOC100648666	66.2362	-1.59458	0.480534	-3.31834	0.00090554	0.00125547
LOC105666353	733.322	-1.59415	0.129875	-12.2744	1.24251e-34	1.14229e-33
LOC100648266	4491.33	-1.59413	0.138387	-11.5194	1.05388e-30	7.59832e-30
LOC100651335	355.65	-1.59358	0.172007	-9.26464	1.95738e-20	7.63228e-20
LOC100645741	127.556	-1.59173	0.290504	-5.4792	4.27256e-08	7.94693e-08
LOC100648859	1971.31	-1.59007	0.112199	-14.1719	1.36823e-45	2.67944e-44
LOC100648433	20.1475	-1.58962	0.472436	-3.36474	0.000766167	0.00106662
LOC100649408	343.493	-1.58911	0.1285	-12.3666	3.96043e-35	3.76716e-34
LOC100643447	125.089	-1.58846	0.239361	-6.63627	3.21717e-11	7.23789e-11
LOC100643247	698.357	-1.58813	0.10849	-14.6384	1.59719e-48	4.02008e-47
LOC100646158	11268.4	-1.58813	0.205695	-7.72078	1.15617e-14	3.21046e-14
LOC100650182	1173.84	-1.58796	0.130554	-12.1633	4.87679e-34	4.30168e-33
LOC100631067	117.645	-1.58784	0.303696	-5.22839	1.70994e-07	3.06742e-07
LOC100646201	37.4509	-1.58708	0.349618	-4.53948	5.63921e-06	9.14889e-06
LOC100651713	1888.12	-1.58645	0.291203	-5.44794	5.09572e-08	9.43499e-08
LOC100646016	2360.02	-1.58604	0.188308	-8.4226	3.68205e-17	1.18433e-16
LOC100647826	841.49	-1.58552	0.147693	-10.7352	6.9543e-27	3.95639e-26
LOC100643950	881.471	-1.58549	0.17197	-9.21956	2.98333e-20	1.15226e-19
LOC100644301	37.2021	-1.58535	0.397346	-3.98984	6.61167e-05	0.000100085
LOC100646233	1337.37	-1.58448	0.183028	-8.65702	4.84269e-18	1.63952e-17
LOC100645409	193.338	-1.58433	0.238464	-6.6439	3.05486e-11	6.89014e-11
LOC105666039	213.562	-1.58428	0.387587	-4.08756	4.35943e-05	6.68492e-05
LOC100642474	265.234	-1.58402	0.201188	-7.87334	3.45293e-15	9.92008e-15
LOC100643078	126.439	-1.58399	0.195246	-8.11279	4.94721e-16	1.48995e-15
LOC100645224	1811.58	-1.58394	0.112281	-14.1069	3.4422e-45	6.56971e-44
LOC100647287	1724.51	-1.58337	0.179213	-8.83517	9.99456e-19	3.53529e-18
LOC100648216	2215.82	-1.58327	0.201508	-7.85712	3.93053e-15	1.1246e-14
LOC100647598	160.265	-1.58317	0.197436	-8.01868	1.06888e-15	3.15792e-15
LOC100643720	508.845	-1.57935	0.161513	-9.77851	1.39245e-22	6.04589e-22
LOC100651054	127.736	-1.57931	0.352315	-4.48267	7.37165e-06	1.18769e-05
LOC100643972	3857.88	-1.57839	0.157867	-9.99823	1.55152e-23	7.10854e-23
LOC100642734	130.588	-1.57736	0.240314	-6.56375	5.24708e-11	1.1631e-10
LOC100644694	26525.3	-1.57726	0.372224	-4.23739	2.26129e-05	3.5334e-05
LOC100643133	181.378	-1.57664	0.363992	-4.33152	1.48085e-05	2.34194e-05
LOC100643349	19686.8	-1.57471	0.318291	-4.94738	7.52173e-07	1.29909e-06
LOC100642595	528.346	-1.57432	0.24004	-6.55857	5.43273e-11	1.20262e-10
LOC100647003	435.414	-1.57283	0.14691	-10.7061	9.53328e-27	5.36747e-26
LOC100645456	670.668	-1.57253	0.257143	-6.11539	9.63202e-10	1.98667e-09
LOC100648940	717.546	-1.57248	0.215508	-7.29662	2.95077e-13	7.55517e-13
LOC100651082	29.529	-1.57042	0.566325	-2.773	0.00555422	0.007221
LOC100647858	44.8854	-1.57006	0.297235	-5.28219	1.27646e-07	2.30416e-07
LOC100646384	11.2103	-1.56926	0.529747	-2.96229	0.00305364	0.00406723
LOC100648776	3162.09	-1.56905	0.129324	-12.1327	7.08485e-34	6.17151e-33
LOC100649904	4005.26	-1.56827	0.0900815	-17.4094	6.99647e-68	8.05912e-66
LOC100651198	11127.8	-1.56794	0.160149	-9.79047	1.2372e-22	5.38615e-22
LOC100644982	3265.85	-1.56727	0.268972	-5.82687	5.6475e-09	1.11414e-08
LOC100651254	830.097	-1.56585	0.222453	-7.03903	1.93585e-12	4.71725e-12
LOC100651423	898.182	-1.56572	0.116352	-13.4567	2.81068e-41	4.0649e-40
LOC100649369	2508.82	-1.56511	0.195706	-7.99726	1.2722e-15	3.73945e-15
LOC100647510	354.998	-1.56419	0.13504	-11.5831	5.01729e-31	3.67421e-30
LOC105665896	11.1175	-1.56418	0.571645	-2.73628	0.00621379	0.008039
LOC100644772	681.61	-1.56276	0.351181	-4.45	8.58714e-06	1.37876e-05
LOC100649760	2247.43	-1.56264	0.210709	-7.41613	1.20594e-13	3.16043e-13
LOC100643641	155.045	-1.56201	0.210799	-7.40992	1.26374e-13	3.30483e-13
LOC100651447	506.041	-1.56185	0.154104	-10.1351	3.86157e-24	1.83359e-23
LOC100643526	5497.28	-1.56171	0.10588	-14.7499	3.0826e-49	8.00578e-48
LOC100644503	2189.6	-1.56168	0.219001	-7.13091	9.97092e-13	2.47403e-12
LOC100643644	20.1419	-1.56158	0.510686	-3.0578	0.0022297	0.00300124
LOC100645075	254.896	-1.56083	0.175251	-8.90628	5.27736e-19	1.90526e-18
LOC100648256	716.731	-1.55986	0.194253	-8.03006	9.74232e-16	2.88527e-15
LOC105666555	2937.65	-1.55843	0.235686	-6.61231	3.78376e-11	8.47947e-11
LOC100651121	70.3631	-1.55837	0.265083	-5.87881	4.13219e-09	8.22155e-09
LOC100649022	307.828	-1.55675	0.43319	-3.59369	0.000326022	0.00046846
LOC100645154	723.225	-1.55671	0.130512	-11.9277	8.48899e-33	6.85773e-32
LOC100648603	1431.1	-1.55594	0.139279	-11.1714	5.62804e-29	3.64686e-28
LOC100646028	7910.53	-1.55485	0.156596	-9.92906	3.11191e-23	1.40021e-22
LOC105665951	556.948	-1.55478	0.111383	-13.9589	2.77511e-44	4.9223e-43
LOC100643942	2117.57	-1.55326	0.126951	-12.2351	2.01964e-34	1.82926e-33
LOC100644742	215.88	-1.55317	0.368466	-4.21523	2.4952e-05	3.89021e-05
LOC105666387	52.4167	-1.55216	0.389752	-3.98243	6.82132e-05	0.000103179
LOC100650827	307.799	-1.55116	0.147749	-10.4986	8.7643e-26	4.64347e-25
LOC100650549	286.347	-1.55116	0.418763	-3.70416	0.000212092	0.000309154
LOC100647046	609.778	-1.55011	0.106234	-14.5915	3.18218e-48	7.76976e-47
LOC100648818	196.438	-1.54969	0.246101	-6.29697	3.03524e-10	6.4283e-10
LOC100651337	3270.45	-1.54911	0.1673	-9.25949	2.05416e-20	7.99693e-20
LOC100650682	34.2424	-1.54908	0.333334	-4.64724	3.36413e-06	5.53769e-06
LOC100652321	150.302	-1.5478	0.225291	-6.87021	6.41055e-12	1.51571e-11
LOC100651972	19.9018	-1.54698	0.3979	-3.88786	0.000101133	0.000150829
LOC100648997	780.711	-1.54599	0.179964	-8.59058	8.65327e-18	2.89161e-17
LOC100648400	1031.27	-1.5454	0.143074	-10.8015	3.3874e-27	1.97065e-26
LOC105666996	900.805	-1.54459	0.13179	-11.7201	1.00538e-31	7.64855e-31
LOC100644782	117.177	-1.54396	0.236746	-6.52159	6.95642e-11	1.52885e-10
LOC100647505	116.562	-1.54344	0.406555	-3.79639	0.000146818	0.00021636
LOC100645084	421.924	-1.54327	0.12266	-12.5818	2.6606e-36	2.7192e-35
LOC100642775	13.2337	-1.54272	0.477105	-3.2335	0.00122284	0.0016771
LOC100644999	787.24	-1.54248	0.209312	-7.36926	1.71573e-13	4.45353e-13
LOC100645472	520.312	-1.54196	0.136014	-11.3367	8.6321e-30	5.85297e-29
LOC100643824	825.341	-1.54138	0.125422	-12.2896	1.03052e-34	9.53666e-34
LOC105665891	18.2056	-1.54089	0.315579	-4.88273	1.04627e-06	1.78623e-06
LOC100650366	1064.84	-1.54052	0.148184	-10.396	2.58618e-25	1.33481e-24
LOC100643100	95.7356	-1.53974	0.1623	-9.48701	2.3775e-21	9.73164e-21
LOC105666120	19454.7	-1.53966	0.0962698	-15.9932	1.42542e-57	6.97812e-56
LOC105667111	682.404	-1.53861	0.107931	-14.2555	4.14403e-46	8.41789e-45
LOC100649636	379.591	-1.53826	0.128571	-11.9643	5.46418e-33	4.46203e-32
LOC100644834	124.284	-1.53704	0.333516	-4.60861	4.05375e-06	6.63495e-06
LOC100647740	155.66	-1.53549	0.220889	-6.95138	3.61727e-12	8.67206e-12
LOC100647319	15.7791	-1.53535	0.496466	-3.09255	0.00198443	0.00268142
LOC100646355	216.982	-1.53466	0.175328	-8.75307	2.07622e-18	7.20049e-18
LOC100651354	52.3717	-1.53446	0.244257	-6.28213	3.33963e-10	7.0577e-10
LOC100642657	13.7523	-1.53367	0.476013	-3.22191	0.0012734	0.00174424
LOC100650918	875.889	-1.53355	0.124103	-12.3571	4.46103e-35	4.22009e-34
LOC100647621	327.24	-1.53299	0.266299	-5.75663	8.58078e-09	1.67293e-08
LOC100645859	476.969	-1.53222	0.21569	-7.10382	1.21351e-12	2.99433e-12
LOC100650580	53.9579	-1.53132	0.305631	-5.01037	5.43254e-07	9.46778e-07
LOC100642344	797.68	-1.52953	0.17601	-8.69003	3.62338e-18	1.23525e-17
LOC100646629	225.935	-1.52858	0.136752	-11.1778	5.23643e-29	3.40212e-28
LOC100651727	79.3361	-1.52808	0.233654	-6.53991	6.15571e-11	1.35683e-10
LOC100645105	770.987	-1.52786	0.408016	-3.74462	0.000180666	0.000264806
LOC100649390	191.299	-1.52669	0.15221	-10.0301	1.12358e-23	5.20388e-23
LOC100647481	1230.25	-1.52657	0.241501	-6.32117	2.59596e-10	5.52063e-10
LOC100644032	6937.82	-1.52638	0.13634	-11.1954	4.29392e-29	2.79905e-28
LOC100642958	1115.61	-1.52602	0.172701	-8.83618	9.90467e-19	3.50602e-18
LOC100647235	66.3506	-1.52573	0.381491	-3.99938	6.35093e-05	9.63016e-05
LOC100645056	134.494	-1.52573	0.340775	-4.47722	7.56198e-06	1.21755e-05
LOC100644917	355.959	-1.52572	0.162238	-9.40421	5.24214e-21	2.11217e-20
LOC100648563	200.66	-1.52482	0.226674	-6.72695	1.73257e-11	3.97087e-11
LOC100646387	55.7925	-1.52471	0.290309	-5.25204	1.50428e-07	2.70593e-07
LOC100650481	2495.45	-1.5222	0.152909	-9.95494	2.39961e-23	1.08822e-22
LOC100642764	381.531	-1.52193	0.180495	-8.43195	3.39955e-17	1.09526e-16
LOC100647545	426.194	-1.52118	0.18618	-8.17044	3.07277e-16	9.3666e-16
LOC100644626	584.263	-1.52092	0.115505	-13.1676	1.34899e-39	1.74017e-38
LOC105666181	23.6075	-1.52091	0.43421	-3.50271	0.00046055	0.000654462
LOC100643960	451.949	-1.52091	0.156829	-9.69786	3.07877e-22	1.31347e-21
LOC100645954	890.735	-1.52073	0.126203	-12.0498	1.94338e-33	1.63048e-32
LOC100648534	373.182	-1.52043	0.179895	-8.45175	2.86967e-17	9.26679e-17
LOC100650588	152.066	-1.52042	0.245067	-6.2041	5.50098e-10	1.14865e-09
LOC100648006	190.409	-1.51996	0.266959	-5.69358	1.24401e-08	2.39813e-08
LOC100644868	16.6272	-1.51953	0.51807	-2.93305	0.00335645	0.00444816
LOC100645890	364.678	-1.51916	0.145028	-10.4749	1.1261e-25	5.92457e-25
LOC105667186	181.817	-1.51913	0.148344	-10.2406	1.30419e-24	6.40708e-24
LOC100647870	2127.45	-1.51903	0.169615	-8.95574	3.37478e-19	1.23339e-18
LOC100643853	64.5604	-1.51811	0.325872	-4.65861	3.1835e-06	5.25095e-06
LOC105666359	126.682	-1.51734	0.230711	-6.57683	4.80597e-11	1.06919e-10
LOC105666703	75.5053	-1.51725	0.182569	-8.31057	9.52468e-17	3.00052e-16
LOC100651866	806.541	-1.51686	0.166638	-9.10269	8.81186e-20	3.3209e-19
LOC100651901	599.316	-1.51614	0.217168	-6.98142	2.92208e-12	7.03643e-12
LOC100643252	788.976	-1.51518	0.0978375	-15.4867	4.26857e-54	1.55946e-52
LOC100644812	279.457	-1.5146	0.254469	-5.95199	2.64894e-09	5.3322e-09
LOC100651828	5014.22	-1.5144	0.101569	-14.91	2.83725e-50	7.80323e-49
LOC100642826	3942.68	-1.51439	0.120632	-12.5538	3.78919e-36	3.82474e-35
LOC105666503	67.6184	-1.51408	0.206121	-7.34558	2.04862e-13	5.29097e-13
LOC100650183	587.655	-1.5139	0.261136	-5.79734	6.73748e-09	1.32383e-08
LOC100651489	762.36	-1.51342	0.113861	-13.2918	2.58403e-40	3.48488e-39
LOC105665950	7540.92	-1.51311	0.172161	-8.7889	1.51033e-18	5.27565e-18
LOC105665687	65.1241	-1.51199	0.204147	-7.40636	1.29809e-13	3.39104e-13
LOC100647321	1384.88	-1.51123	0.170025	-8.88827	6.20671e-19	2.22112e-18
LOC100647116	633.397	-1.51107	0.168058	-8.99139	2.44126e-19	8.99937e-19
LOC100649163	113.275	-1.51079	0.21763	-6.94201	3.86562e-12	9.2516e-12
LOC100651091	21.6361	-1.50905	0.596286	-2.53076	0.0113817	0.0144387
LOC100648107	35.9844	-1.5089	0.42202	-3.57542	0.000349662	0.000501251
LOC100647174	1121.07	-1.50873	0.101943	-14.7998	1.46943e-49	3.90956e-48
LOC100651887	8802.9	-1.50801	0.124968	-12.0671	1.57512e-33	1.33063e-32
LOC100645683	4858.17	-1.50775	0.170811	-8.82697	1.07548e-18	3.7946e-18
LOC105666543	384.821	-1.50737	0.132162	-11.4055	3.92721e-30	2.7387e-29
LOC100643607	1592.6	-1.5062	0.156785	-9.6068	7.48403e-22	3.13682e-21
LOC105666936	39.3015	-1.5054	0.297836	-5.05445	4.31625e-07	7.56136e-07
LOC105665661	5213.2	-1.5051	0.165085	-9.11715	7.71293e-20	2.9225e-19
LOC105666654	16.3534	-1.50505	0.534416	-2.81626	0.00485868	0.00633694
LOC100646926	2650.55	-1.50455	0.14748	-10.2017	1.94831e-24	9.45287e-24
LOC100645262	338.755	-1.50449	0.199651	-7.53561	4.86064e-14	1.30528e-13
LOC100646496	547.257	-1.50381	0.11905	-12.6317	1.41212e-36	1.47242e-35
LOC100650710	40.2763	-1.49916	0.280292	-5.34855	8.86619e-08	1.61715e-07
LOC100645856	704.098	-1.49886	0.0899754	-16.6586	2.62038e-62	1.88648e-60
LOC100651350	356.937	-1.49825	0.298375	-5.02137	5.1305e-07	8.94777e-07
LOC100649502	720.197	-1.49791	0.123027	-12.1755	4.19946e-34	3.7413e-33
LOC100648894	439.046	-1.49764	0.323073	-4.6356	3.55897e-06	5.84369e-06
LOC100644143	1238.21	-1.49596	0.159989	-9.35042	8.73025e-21	3.47048e-20
LOC100652162	1486.75	-1.49539	0.170331	-8.77934	1.64438e-18	5.73775e-18
LOC100646039	1249.06	-1.49467	0.211316	-7.07318	1.51423e-12	3.70831e-12
LOC100645780	11635.8	-1.49462	0.10956	-13.642	2.25278e-42	3.51785e-41
LOC100648724	389.442	-1.49315	0.108736	-13.7319	6.5437e-43	1.07139e-41
LOC105667189	17.5592	-1.49268	0.52123	-2.86376	0.00418645	0.00550195
LOC100642719	2183.73	-1.49197	0.14921	-9.99909	1.53805e-23	7.05013e-23
LOC100649421	837.975	-1.49177	0.157269	-9.48546	2.41312e-21	9.87333e-21
LOC100649407	2911.12	-1.49111	0.142261	-10.4815	1.05065e-25	5.53951e-25
LOC105666238	49.51	-1.49103	0.433593	-3.43878	0.000584335	0.000820953
LOC100643348	7375.92	-1.48997	0.133712	-11.1431	7.73458e-29	4.97564e-28
LOC100648070	80.7261	-1.48961	0.265252	-5.6158	1.95652e-08	3.72184e-08
LOC100643364	708.913	-1.48864	0.148504	-10.0243	1.19226e-23	5.51153e-23
LOC100644800	4342.27	-1.48862	0.0909775	-16.3625	3.54046e-60	2.12666e-58
LOC100647320	87.8215	-1.48831	0.218427	-6.81377	9.50746e-12	2.21901e-11
LOC100647623	393.964	-1.48787	0.184208	-8.07712	6.63132e-16	1.98554e-15
LOC100645131	594.759	-1.48754	0.134926	-11.0249	2.89847e-28	1.79841e-27
LOC100645263	8225.25	-1.48716	0.134199	-11.0817	1.53869e-28	9.68831e-28
LOC100644819	491.258	-1.48685	0.145778	-10.1994	1.99414e-24	9.66396e-24
LOC100643623	298.505	-1.48654	0.194794	-7.63135	2.32308e-14	6.34102e-14
LOC100651917	211.253	-1.48648	0.336791	-4.41365	1.01641e-05	1.62423e-05
LOC100647223	850.713	-1.48639	0.149522	-9.94091	2.76301e-23	1.24782e-22
LOC100648282	1027.88	-1.48589	0.179109	-8.29605	1.07629e-16	3.37648e-16
LOC100643394	463.824	-1.48463	0.139028	-10.6787	1.28054e-26	7.14403e-26
LOC100642767	1291.45	-1.48397	0.136225	-10.8935	1.23781e-27	7.35848e-27
LOC100645883	1010.18	-1.48354	0.11642	-12.743	3.41047e-37	3.69379e-36
LOC105666240	201.412	-1.48296	0.200375	-7.40094	1.35219e-13	3.52671e-13
LOC105666534	31.4115	-1.48292	0.305883	-4.84798	1.24726e-06	2.12013e-06
LOC100647153	248.027	-1.48267	0.108229	-13.6993	1.02437e-42	1.65233e-41
LOC100647288	3527.19	-1.48247	0.146453	-10.1225	4.39057e-24	2.08074e-23
LOC105666660	68.8434	-1.48127	0.220936	-6.70453	2.02055e-11	4.6116e-11
LOC105666345	387.752	-1.4809	0.259488	-5.70698	1.14997e-08	2.22254e-08
LOC105666575	34.1072	-1.48008	0.199726	-7.41056	1.25767e-13	3.29071e-13
LOC100651978	21.5616	-1.47997	0.292203	-5.06486	4.08704e-07	7.16752e-07
LOC100650372	4146.16	-1.47921	0.286403	-5.16479	2.40706e-07	4.28112e-07
LOC100645027	537.419	-1.47821	0.133082	-11.1075	1.15291e-28	7.31095e-28
LOC100647012	1179.78	-1.47735	0.0975386	-15.1463	8.01804e-52	2.5406e-50
LOC100650310	153.483	-1.4772	0.147276	-10.0302	1.12326e-23	5.20388e-23
LOC105666371	21.9695	-1.47674	0.396084	-3.72835	0.000192736	0.000281948
LOC100644147	30.8182	-1.47411	0.302731	-4.86937	1.11956e-06	1.90869e-06
LOC100649848	302.111	-1.47285	0.109541	-13.4457	3.2634e-41	4.67818e-40
LOC100651102	1573.27	-1.47231	0.100905	-14.591	3.20526e-48	7.80664e-47
LOC100646420	507.609	-1.47131	0.187907	-7.82997	4.87988e-15	1.3857e-14
LOC100642669	2107.92	-1.47075	0.138352	-10.6305	2.14962e-26	1.18307e-25
LOC100647555	1852.81	-1.47033	0.126572	-11.6166	3.39549e-31	2.51097e-30
LOC100648472	169.259	-1.4701	0.257564	-5.70769	1.14517e-08	2.21413e-08
LOC100648204	4242.77	-1.46952	0.123212	-11.9267	8.58792e-33	6.92622e-32
LOC100642947	11.364	-1.46829	0.452395	-3.2456	0.00117204	0.00160991
LOC100651820	596.861	-1.46754	0.106774	-13.7443	5.51156e-43	9.08479e-42
LOC100648002	5859.33	-1.46753	0.390336	-3.75966	0.000170147	0.000249836
LOC100648639	1159.2	-1.46691	0.114142	-12.8516	8.4292e-38	9.57428e-37
LOC100648547	1208.27	-1.46689	0.190466	-7.70162	1.34347e-14	3.71685e-14
LOC100643891	278.918	-1.46663	0.188547	-7.77863	7.33134e-15	2.05972e-14
LOC100645034	104.799	-1.46648	0.353628	-4.14696	3.36923e-05	5.20728e-05
LOC100649697	834.266	-1.46574	0.107045	-13.6927	1.12209e-42	1.80401e-41
LOC100643649	1085.23	-1.46409	0.0938532	-15.5998	7.30341e-55	2.7824e-53
LOC100650927	3852.54	-1.46381	0.272019	-5.38126	7.39656e-08	1.35541e-07
LOC100643130	2370.55	-1.46359	0.0979675	-14.9395	1.82299e-50	5.11429e-49
LOC100648848	413.375	-1.46227	0.124187	-11.7748	5.26635e-32	4.06007e-31
LOC100645043	29.97	-1.46221	0.267402	-5.46822	4.54575e-08	8.44063e-08
LOC105666167	46.2736	-1.46073	0.295622	-4.94121	7.76399e-07	1.33951e-06
LOC100643713	1266.87	-1.46027	0.143361	-10.1859	2.29171e-24	1.10587e-23
LOC100642924	397.038	-1.46018	0.16107	-9.06553	1.24001e-19	4.63572e-19
LOC105665958	39.1792	-1.46008	0.361368	-4.04041	5.3358e-05	8.13751e-05
LOC100644403	772.567	-1.46005	0.198695	-7.3482	2.00898e-13	5.1927e-13
LOC100642336	1612.42	-1.46005	0.211965	-6.88813	5.65295e-12	1.33982e-11
LOC100652268	24.3301	-1.45764	0.44284	-3.29158	0.000996261	0.0013756
LOC100646287	178.166	-1.45757	0.12173	-11.9738	4.8762e-33	3.99188e-32
LOC100644990	102.022	-1.45652	0.17835	-8.16664	3.17093e-16	9.65679e-16
LOC105666757	16.7982	-1.4563	0.398212	-3.65711	0.000255075	0.000369334
LOC100644744	3662.98	-1.45555	0.146811	-9.91444	3.60266e-23	1.61288e-22
LOC100628631	2407.94	-1.45236	0.0931608	-15.5899	8.53331e-55	3.22586e-53
LOC100647940	343.6	-1.45217	0.415639	-3.49382	0.000476165	0.000675867
LOC100646327	1384.05	-1.45164	0.174641	-8.31211	9.40165e-17	2.96271e-16
LOC100650923	176.84	-1.45129	0.187743	-7.73023	1.07356e-14	2.9887e-14
LOC100649123	4006.81	-1.45104	0.162437	-8.93292	4.14913e-19	1.50739e-18
LOC100643745	6254.26	-1.44832	0.113523	-12.758	2.81494e-37	3.07944e-36
LOC105665900	33.089	-1.44782	0.701292	-2.06451	0.0389695	0.0472099
LOC100647201	34.2847	-1.44517	0.354125	-4.08094	4.4853e-05	6.87147e-05
LOC100644998	60.0918	-1.4451	0.236246	-6.11694	9.53901e-10	1.96873e-09
LOC100651593	1242.64	-1.44504	0.0871966	-16.5722	1.10764e-61	7.47925e-60
LOC100643739	289.726	-1.44462	0.134676	-10.7266	7.63847e-27	4.32552e-26
LOC100643293	453.164	-1.44425	0.144092	-10.0231	1.20665e-23	5.5754e-23
LOC100649617	1655.19	-1.4438	0.196015	-7.36578	1.76108e-13	4.56761e-13
LOC100642221	759.567	-1.44349	0.115221	-12.5281	5.2405e-36	5.22502e-35
LOC105666153	1604.83	-1.44286	0.131694	-10.9561	6.20957e-28	3.77392e-27
LOC105666239	403.801	-1.44202	0.140961	-10.2299	1.45722e-24	7.13739e-24
LOC100651229	1990.58	-1.44116	0.156561	-9.20511	3.41315e-20	1.31361e-19
LOC100649268	1286.61	-1.44029	0.130012	-11.0782	1.60147e-28	1.00706e-27
LOC100649033	1072	-1.43918	0.18572	-7.74918	9.24898e-15	2.58682e-14
LOC105666640	254.951	-1.43883	0.187287	-7.68252	1.55992e-14	4.30714e-14
LOC100645389	849.98	-1.43877	0.158633	-9.06983	1.192e-19	4.45963e-19
LOC100647053	252.156	-1.43858	0.157994	-9.10529	8.60323e-20	3.24477e-19
LOC100650271	1163.38	-1.43832	0.1133	-12.6949	6.31315e-37	6.7114e-36
Trnaa-cgc	12.7968	-1.43804	0.416208	-3.45509	0.000550106	0.000775759
LOC100642339	4691.46	-1.43733	0.125701	-11.4346	2.8096e-30	1.97054e-29
LOC100651809	1141.77	-1.43723	0.162049	-8.86905	7.37704e-19	2.63128e-18
LOC100650370	132.163	-1.43699	0.296938	-4.83936	1.30256e-06	2.21066e-06
LOC105666208	39.4717	-1.43621	0.227573	-6.31095	2.77324e-10	5.88997e-10
LOC100644608	57.4709	-1.43453	0.282005	-5.0869	3.63973e-07	6.40716e-07
LOC100647827	1294.94	-1.43417	0.131597	-10.8981	1.17653e-27	7.00693e-27
LOC105666071	20.9889	-1.43155	0.54392	-2.63191	0.0084907	0.0108841
LOC100645159	923.942	-1.43144	0.124496	-11.4979	1.35176e-30	9.68891e-30
LOC100642995	2348.34	-1.43096	0.12944	-11.055	2.07394e-28	1.29668e-27
LOC100647907	288.377	-1.42742	0.141354	-10.0982	5.6254e-24	2.65182e-23
LOC100648628	291.873	-1.42709	0.188855	-7.55653	4.13972e-14	1.11566e-13
LOC100645016	2669.67	-1.42612	0.190975	-7.46761	8.16646e-14	2.16512e-13
LOC100648617	85.4694	-1.42484	0.211819	-6.72668	1.73576e-11	3.97632e-11
LOC100646087	646.491	-1.42448	0.110249	-12.9206	3.44494e-38	4.01063e-37
LOC100643952	223.556	-1.42437	0.125784	-11.3239	9.98699e-30	6.75294e-29
LOC100649691	1443.46	-1.42344	0.109605	-12.9869	1.45126e-38	1.72652e-37
LOC105665637	62.5917	-1.4232	0.252759	-5.63064	1.79546e-08	3.42276e-08
LOC100648205	24.5848	-1.42214	0.321874	-4.41829	9.94826e-06	1.59182e-05
LOC100646612	657.777	-1.42195	0.13987	-10.1662	2.80598e-24	1.34476e-23
LOC100643650	30282	-1.42173	0.165142	-8.60916	7.35998e-18	2.47125e-17
LOC100645687	1594.34	-1.42068	0.162384	-8.74888	2.15485e-18	7.46048e-18
LOC100652007	817.31	-1.42	0.104891	-13.5378	9.3577e-42	1.41173e-40
LOC100651167	518.637	-1.41915	0.260962	-5.43812	5.38446e-08	9.95266e-08
LOC105665952	472.369	-1.41907	0.166682	-8.51364	1.68553e-17	5.53979e-17
LOC105665907	19.933	-1.41891	0.401727	-3.53204	0.000412372	0.000587876
LOC100649982	827.1	-1.4189	0.106387	-13.3371	1.4074e-40	1.94906e-39
LOC105666424	155.269	-1.41886	0.22761	-6.23375	4.55413e-10	9.55215e-10
LOC100643113	62.2134	-1.41807	0.211869	-6.69314	2.18429e-11	4.97588e-11
LOC100650525	3819.31	-1.41775	0.0994342	-14.2582	3.98759e-46	8.13386e-45
LOC100647918	8549.18	-1.41651	0.165277	-8.57051	1.0303e-17	3.42885e-17
LOC105666524	101.251	-1.41643	0.515028	-2.75019	0.00595606	0.00771809
LOC100645775	139.961	-1.41611	0.240003	-5.90039	3.62636e-09	7.24015e-09
LOC100649321	108.939	-1.41585	0.243536	-5.81371	6.11016e-09	1.20299e-08
LOC100649687	178.423	-1.41569	0.159755	-8.86164	7.88452e-19	2.80616e-18
LOC100643126	2050.12	-1.41532	0.123711	-11.4405	2.62312e-30	1.84372e-29
LOC100643300	379.638	-1.4144	0.179684	-7.8716	3.50136e-15	1.00533e-14
LOC100649678	8762.54	-1.41392	0.138005	-10.2454	1.24069e-24	6.1043e-24
LOC100648195	1786.03	-1.41273	0.1928	-7.32742	2.34624e-13	6.03891e-13
LOC105665853	14.5494	-1.41253	0.548017	-2.57753	0.00995098	0.0127044
LOC100642579	1612.09	-1.41253	0.211588	-6.67584	2.45816e-11	5.58289e-11
LOC100647817	3464.51	-1.41251	0.132908	-10.6277	2.2146e-26	1.21679e-25
LOC105665679	141.312	-1.41028	0.15387	-9.16537	4.93779e-20	1.88999e-19
LOC100651320	563.957	-1.41001	0.146428	-9.62932	6.01244e-22	2.53086e-21
LOC100642653	906.075	-1.40994	0.22621	-6.23291	4.57855e-10	9.60131e-10
LOC100648124	1669.92	-1.40961	0.1479	-9.53086	1.55985e-21	6.43866e-21
LOC100649621	2902.13	-1.40955	0.16822	-8.37922	5.32783e-17	1.70362e-16
LOC100643392	39.1405	-1.40871	0.322144	-4.37292	1.22595e-05	1.9489e-05
LOC100647780	582.621	-1.40766	0.367088	-3.83466	0.00012574	0.000186252
LOC100645299	118.076	-1.40698	0.233683	-6.02087	1.73481e-09	3.5291e-09
LOC100646463	1988.69	-1.40617	0.160321	-8.77101	1.77073e-18	6.16323e-18
LOC100644723	1080.43	-1.40612	0.144442	-9.73482	2.1419e-22	9.22222e-22
LOC100645021	355.419	-1.40538	0.160861	-8.73664	2.40137e-18	8.27588e-18
LOC100643910	365.273	-1.40433	0.222911	-6.29993	2.97778e-10	6.31207e-10
LOC100642318	716.352	-1.40367	0.187439	-7.48871	6.95527e-14	1.85102e-13
LOC105666374	18.1301	-1.40309	0.311507	-4.50421	6.66192e-06	1.07688e-05
LOC100648833	6795.61	-1.40302	0.131743	-10.6497	1.74977e-26	9.69555e-26
LOC100648892	5605.01	-1.40262	0.162798	-8.61569	6.95214e-18	2.33832e-17
LOC100642272	13762.5	-1.40207	0.200129	-7.00585	2.45486e-12	5.93325e-12
LOC100650808	1234.45	-1.40077	0.131715	-10.6349	2.0513e-26	1.13023e-25
LOC100644228	2877.17	-1.40046	0.118556	-11.8127	3.35714e-32	2.62119e-31
LOC105666447	12.9566	-1.40025	0.404131	-3.46485	0.000530537	0.000749349
LOC100651131	918.568	-1.39968	0.0832452	-16.8139	1.92937e-63	1.53581e-61
LOC100644396	971.457	-1.39963	0.159561	-8.77179	1.75854e-18	6.12737e-18
LOC100649384	1228.88	-1.39957	0.134472	-10.408	2.28073e-25	1.17964e-24
LOC100648071	36.2524	-1.39898	0.240888	-5.80759	6.33775e-09	1.24629e-08
LOC105665882	14.3064	-1.39863	0.471045	-2.9692	0.00298577	0.00398008
LOC100650349	116.834	-1.39715	0.225009	-6.20933	5.32107e-10	1.11203e-09
LOC100645107	6683.65	-1.39713	0.107449	-13.0027	1.18046e-38	1.41468e-37
LOC100649983	115.387	-1.39686	0.280102	-4.98696	6.13378e-07	1.06557e-06
LOC100643561	127.562	-1.39633	0.205567	-6.79254	1.10173e-11	2.56043e-11
LOC100645376	2628.21	-1.3952	0.247411	-5.63922	1.70824e-08	3.26158e-08
LOC100647354	856.636	-1.39478	0.206794	-6.7448	1.53238e-11	3.52858e-11
LOC100643129	45.0247	-1.39445	0.459151	-3.03702	0.00238933	0.00320948
LOC100650230	26729.1	-1.39441	0.123627	-11.2791	1.66405e-29	1.11062e-28
LOC100642559	81.0164	-1.3934	0.257486	-5.41154	6.24841e-08	1.15018e-07
LOC100648781	24.0724	-1.39332	0.551407	-2.52684	0.0115093	0.0145931
LOC100645497	392.662	-1.39253	0.132866	-10.4807	1.05967e-25	5.58406e-25
LOC100649579	2066.06	-1.39226	0.239587	-5.81106	6.20796e-09	1.22175e-08
LOC100645697	1713.03	-1.39217	0.0903039	-15.4165	1.2671e-53	4.44665e-52
LOC100646646	890.26	-1.39185	0.139948	-9.94546	2.63963e-23	1.1943e-22
LOC100643729	3749.64	-1.39096	0.10139	-13.7188	7.82978e-43	1.27982e-41
LOC105665868	12.544	-1.39057	0.649029	-2.14254	0.0321502	0.039235
LOC100643587	171.269	-1.38939	0.26695	-5.20466	1.94348e-07	3.47491e-07
LOC100649778	1763.14	-1.38843	0.0780224	-17.7953	7.68132e-71	1.13951e-68
LOC100645425	10.6543	-1.38729	0.52411	-2.64694	0.00812235	0.0104284
LOC100648010	340.614	-1.38637	0.164945	-8.40507	4.27623e-17	1.37229e-16
LOC100648183	133.311	-1.38557	0.248576	-5.57404	2.48895e-08	4.70542e-08
LOC100646417	489.13	-1.3841	0.192615	-7.18582	6.68054e-13	1.67802e-12
LOC100645545	39.9059	-1.38289	0.249886	-5.53409	3.12854e-08	5.87148e-08
LOC100647847	9559.33	-1.38273	0.114146	-12.1137	8.9337e-34	7.69981e-33
LOC100643722	68.0138	-1.38121	0.28766	-4.80153	1.57457e-06	2.65209e-06
LOC100644920	2780.32	-1.38117	0.0940813	-14.6806	8.58289e-49	2.18273e-47
LOC100649960	260.655	-1.37935	0.229733	-6.00415	1.92337e-09	3.90295e-09
LOC100648752	5045.55	-1.3789	0.138479	-9.9575	2.33865e-23	1.06254e-22
LOC105666021	415.572	-1.37781	0.191128	-7.2088	5.6446e-13	1.42476e-12
LOC100646787	179.469	-1.37766	0.426477	-3.23033	0.00123647	0.00169508
LOC100650600	3203.41	-1.37666	0.24176	-5.69432	1.23862e-08	2.38821e-08
LOC100651459	360.602	-1.37618	0.160425	-8.57837	9.62243e-18	3.20562e-17
LOC105666052	102.977	-1.37422	0.152328	-9.02149	1.85553e-19	6.86344e-19
LOC100651391	1155.1	-1.37295	0.0951503	-14.4293	3.38565e-47	7.48281e-46
LOC100647671	2325.31	-1.37287	0.128982	-10.644	1.86065e-26	1.02808e-25
LOC100642647	519.636	-1.37284	0.116685	-11.7654	5.88814e-32	4.52518e-31
LOC100648128	1385.76	-1.37282	0.253271	-5.42036	5.94798e-08	1.09674e-07
LOC100642296	125.753	-1.37222	0.253724	-5.40833	6.36137e-08	1.1701e-07
LOC100646372	2162.73	-1.37121	0.136954	-10.0122	1.34719e-23	6.19265e-23
LOC100647765	175.737	-1.371	0.264941	-5.17476	2.28208e-07	4.06326e-07
LOC100642858	587.907	-1.37057	0.131885	-10.3921	2.6933e-25	1.38717e-24
LOC100651338	2335.43	-1.37036	0.205629	-6.66421	2.66089e-11	6.02517e-11
LOC100646514	654.769	-1.37011	0.106682	-12.843	9.41677e-38	1.06466e-36
LOC100647762	133.126	-1.37002	0.184271	-7.43482	1.04708e-13	2.75515e-13
LOC100650878	63.1076	-1.36964	0.308485	-4.43988	9.00089e-06	1.4433e-05
LOC100644177	22.4262	-1.36938	0.497723	-2.75129	0.00593619	0.00769511
LOC100649111	17.159	-1.36909	0.365227	-3.7486	0.000177823	0.000260873
LOC100651396	226.413	-1.36861	0.190091	-7.19976	6.03183e-13	1.51936e-12
LOC100647702	4382.06	-1.36803	0.115243	-11.8708	1.6784e-32	1.3274e-31
LOC100643519	19.2847	-1.36655	0.311054	-4.39328	1.11651e-05	1.77955e-05
LOC100650849	854.86	-1.36645	0.114259	-11.9593	5.80503e-33	4.73248e-32
LOC100647047	987.661	-1.36413	0.164672	-8.28394	1.1917e-16	3.72895e-16
LOC105666556	41.9998	-1.36394	0.18617	-7.32635	2.36513e-13	6.08593e-13
LOC105665998	49.9129	-1.3637	0.370406	-3.68165	0.000231731	0.000336779
LOC100644679	367.128	-1.3628	0.140615	-9.69172	3.26979e-22	1.39436e-21
LOC100645318	706.788	-1.36079	0.180933	-7.52094	5.43819e-14	1.45678e-13
LOC100650936	815.897	-1.36073	0.135943	-10.0096	1.38351e-23	6.35664e-23
LOC100645296	403.803	-1.35971	0.165196	-8.23089	1.85825e-16	5.75765e-16
LOC100647522	873.439	-1.35826	0.112421	-12.0819	1.31566e-33	1.12014e-32
LOC100642685	101.554	-1.35722	0.367086	-3.69729	0.000217914	0.000317216
LOC100647723	193.69	-1.35691	0.252469	-5.37457	7.67649e-08	1.40487e-07
LOC100643314	383.968	-1.35678	0.142434	-9.52567	1.6398e-21	6.75726e-21
LOC100650233	245.796	-1.35669	0.295276	-4.59464	4.33494e-06	7.08097e-06
LOC100643838	14.3491	-1.35622	0.619607	-2.18883	0.0286089	0.0350795
LOC100646055	593.539	-1.35599	0.128126	-10.5833	3.56347e-26	1.93403e-25
LOC100647111	14053.1	-1.35577	0.106317	-12.7522	3.03051e-37	3.3042e-36
LOC100648651	2548.14	-1.35447	0.17788	-7.6145	2.64712e-14	7.20945e-14
LOC100646682	2190.82	-1.35375	0.128226	-10.5575	4.68839e-26	2.52498e-25
LOC100649240	169.833	-1.35356	0.116558	-11.6127	3.55019e-31	2.61746e-30
LOC100644949	406.504	-1.35326	0.141564	-9.55933	1.1852e-21	4.91914e-21
LOC100645536	105.988	-1.35309	0.268598	-5.03759	4.71422e-07	8.24525e-07
LOC100646337	5528.57	-1.35305	0.142097	-9.52207	1.69769e-21	6.98993e-21
LOC100650343	24378	-1.35259	0.215915	-6.26447	3.74105e-10	7.88561e-10
LOC100642328	695.689	-1.35242	0.173426	-7.79826	6.27681e-15	1.76853e-14
LOC100646069	14.3461	-1.35208	0.438738	-3.08174	0.00205793	0.00277844
LOC100651650	662.262	-1.35086	0.100451	-13.4479	3.16662e-41	4.54609e-40
LOC100647476	347.599	-1.34994	0.128808	-10.4802	1.06476e-25	5.6079e-25
LOC100644871	2577.73	-1.34874	0.0988387	-13.6458	2.1374e-42	3.34302e-41
LOC100650502	433.374	-1.34833	0.19926	-6.76668	1.3177e-11	3.04858e-11
LOC100651232	7587.89	-1.34827	0.135518	-9.949	2.54738e-23	1.15469e-22
LOC105666663	1760.78	-1.3476	0.100484	-13.4111	5.207e-41	7.39939e-40
LOC100650397	902.604	-1.34698	0.0849523	-15.8557	1.28417e-56	5.63827e-55
LOC100646402	333.56	-1.3469	0.270249	-4.98393	6.23052e-07	1.08142e-06
LOC100642851	142.797	-1.34684	0.259053	-5.1991	2.00253e-07	3.57788e-07
LOC100649476	1484.01	-1.34651	0.131839	-10.2133	1.72893e-24	8.41769e-24
LOC100643511	323.948	-1.34599	0.132135	-10.1865	2.27896e-24	1.10026e-23
LOC100647082	1638.97	-1.3458	0.172379	-7.8072	5.84709e-15	1.65268e-14
LOC100644486	23.1389	-1.34517	0.377471	-3.56364	0.000365741	0.000523611
LOC100651559	989.391	-1.34506	0.0900818	-14.9315	2.05477e-50	5.7317e-49
LOC100652191	502.783	-1.34505	0.232194	-5.79279	6.92267e-09	1.35859e-08
LOC100646978	316.787	-1.34492	0.177037	-7.59681	3.03513e-14	8.2387e-14
LOC105667093	53.8064	-1.34486	0.247185	-5.44071	5.30688e-08	9.81853e-08
LOC100649270	5957.38	-1.34312	0.136986	-9.8048	1.07356e-22	4.69041e-22
LOC100644763	36.313	-1.34281	0.309104	-4.34421	1.39777e-05	2.2145e-05
LOC105666675	17.0281	-1.34254	0.3711	-3.61774	0.00029719	0.000427784
LOC105667141	389.135	-1.34209	0.100602	-13.3406	1.34361e-40	1.866e-39
LOC100642814	764.664	-1.34199	0.152663	-8.7905	1.48897e-18	5.20473e-18
LOC100643813	1531.5	-1.34089	0.0916716	-14.6271	1.88693e-48	4.68906e-47
LOC100643404	1515.58	-1.33987	0.145394	-9.21543	3.10038e-20	1.19558e-19
LOC100647614	1401.94	-1.33958	0.120092	-11.1547	6.79522e-29	4.38576e-28
LOC105666994	119.968	-1.33935	0.191371	-6.9987	2.58348e-12	6.23641e-12
LOC105667110	599.361	-1.33877	0.136905	-9.77879	1.38865e-22	6.03204e-22
LOC100642415	445.269	-1.33875	0.192015	-6.97211	3.12212e-12	7.50519e-12
LOC100651939	22.2301	-1.33866	0.432273	-3.09679	0.0019563	0.00264523
LOC100652331	3368.1	-1.33848	0.109209	-12.2561	1.55747e-34	1.42117e-33
LOC100648223	457.211	-1.33803	0.142498	-9.38983	6.00945e-21	2.41438e-20
LOC105666300	193.042	-1.33645	0.181444	-7.36565	1.76286e-13	4.57102e-13
LOC100647329	7539.99	-1.3357	0.155728	-8.57714	9.72654e-18	3.2392e-17
LOC100645814	296.563	-1.33557	0.224712	-5.94349	2.79023e-09	5.61313e-09
LOC100643984	23.7996	-1.33503	0.335443	-3.97991	6.89406e-05	0.000104198
LOC100649939	32.5363	-1.33399	0.318742	-4.18516	2.84965e-05	4.42731e-05
LOC105667075	39.1196	-1.33226	0.271131	-4.91374	8.93575e-07	1.53249e-06
LOC100643367	329.761	-1.33224	0.119535	-11.1452	7.55648e-29	4.86426e-28
LOC100645610	36.2979	-1.33207	0.367514	-3.62455	0.000289466	0.000417156
LOC100643502	291.552	-1.33191	0.235245	-5.66181	1.49785e-08	2.86692e-08
LOC100652170	292476	-1.33188	0.264	-5.045	4.53515e-07	7.93773e-07
LOC100645415	15.0102	-1.33182	0.400745	-3.32337	0.000889365	0.00123357
LOC100643897	72.8956	-1.33161	0.443617	-3.00171	0.00268469	0.00359341
LOC100643873	1063.6	-1.33104	0.084861	-15.6849	1.91759e-55	7.8557e-54
LOC100642645	2199.62	-1.33035	0.0768709	-17.3063	4.21524e-67	4.53532e-65
LOC105665684	126.064	-1.33033	0.205026	-6.48858	8.66478e-11	1.89073e-10
LOC100649700	1592.36	-1.33021	0.164723	-8.07544	6.72327e-16	2.01184e-15
LOC105665660	488.324	-1.32953	0.223299	-5.95404	2.616e-09	5.26849e-09
LOC100644102	421.037	-1.32813	0.137541	-9.65624	4.62549e-22	1.95798e-21
LOC100645359	619.202	-1.32759	0.259455	-5.11686	3.10661e-07	5.48942e-07
LOC100648479	154.325	-1.32722	0.314063	-4.22596	2.37925e-05	3.71238e-05
LOC105667003	29.8393	-1.32691	0.378115	-3.50927	0.000449347	0.000639098
LOC100651633	540.012	-1.32646	0.112131	-11.8295	2.74719e-32	2.15354e-31
LOC100645601	779.661	-1.32532	0.0881264	-15.0389	4.08357e-51	1.2227e-49
LOC100643565	526.978	-1.32485	0.106524	-12.4371	1.6434e-35	1.60264e-34
LOC100645291	68.9753	-1.32456	0.269533	-4.91428	8.91092e-07	1.5285e-06
LOC100649831	20731.6	-1.32368	0.186033	-7.11526	1.11699e-12	2.76523e-12
LOC100649583	32.3556	-1.32341	0.391818	-3.37762	0.000731151	0.00101947
LOC100650673	725.538	-1.32315	0.0978617	-13.5206	1.18213e-41	1.76437e-40
LOC100652206	3032.54	-1.32303	0.213637	-6.19288	5.90765e-10	1.23015e-09
LOC100651446	3546.82	-1.32251	0.107744	-12.2747	1.23922e-34	1.14141e-33
LOC100647299	966.484	-1.32222	0.157896	-8.37401	5.56898e-17	1.77957e-16
LOC100644239	496.093	-1.322	0.112042	-11.7991	3.94275e-32	3.07108e-31
LOC100645478	11.8871	-1.3218	0.382766	-3.45328	0.000553821	0.000780548
LOC100650864	159.321	-1.32157	0.331249	-3.98967	6.61642e-05	0.000100141
LOC100642227	126.728	-1.32123	0.222738	-5.93178	2.9966e-09	6.0184e-09
LOC100650319	3525.67	-1.32086	0.141316	-9.34686	9.0291e-21	3.58637e-20
LOC100642498	77.139	-1.3201	0.222841	-5.92394	3.14319e-09	6.29989e-09
LOC100645785	206.916	-1.31945	0.156154	-8.44968	2.92096e-17	9.42494e-17
LOC105666395	1963	-1.31925	0.15983	-8.2541	1.53054e-16	4.76336e-16
LOC100644319	140.729	-1.31779	0.284627	-4.62991	3.65828e-06	6.00574e-06
LOC100648840	40.3883	-1.31737	0.288254	-4.57018	4.87315e-06	7.93629e-06
LOC105665781	1119.31	-1.31704	0.129691	-10.1552	3.14157e-24	1.49898e-23
LOC100649271	3013.64	-1.31611	0.08426	-15.6196	5.35359e-55	2.04754e-53
LOC100652322	535.838	-1.31577	0.16044	-8.20106	2.38275e-16	7.32022e-16
LOC100650078	1101.75	-1.3156	0.252924	-5.20158	1.97599e-07	3.5311e-07
LOC100651024	7191.41	-1.31544	0.0998915	-13.1687	1.32924e-39	1.71696e-38
LOC100645429	261.206	-1.31462	0.292631	-4.49242	7.04173e-06	1.13528e-05
LOC100644108	2625.51	-1.31453	0.0946137	-13.8936	6.92257e-44	1.1954e-42
LOC100648903	643.675	-1.31439	0.143845	-9.13755	6.38803e-20	2.42894e-19
LOC100643863	2750.57	-1.31357	0.0840593	-15.6266	4.79351e-55	1.84777e-53
LOC100650599	178.53	-1.31349	0.234883	-5.59212	2.24319e-08	4.25476e-08
LOC100649442	2329.12	-1.31232	0.108359	-12.1108	9.25962e-34	7.95969e-33
LOC100643186	30.4525	-1.31224	0.270008	-4.86001	1.17381e-06	1.9991e-06
LOC105665734	327.415	-1.31182	0.133245	-9.84511	7.19629e-23	3.17525e-22
LOC100645452	144.99	-1.31086	0.222516	-5.8911	3.83636e-09	7.6485e-09
LOC100644082	120.043	-1.31022	0.16821	-7.78919	6.74411e-15	1.89801e-14
LOC100646618	1210.76	-1.30992	0.117385	-11.1592	6.45683e-29	4.17011e-28
LOC100643198	471.901	-1.30979	0.135045	-9.69886	3.04899e-22	1.30134e-21
LOC100649861	237.004	-1.30927	0.124236	-10.5386	5.73495e-26	3.07003e-25
LOC100644974	2386.12	-1.30888	0.167215	-7.82751	4.97636e-15	1.41146e-14
LOC100648432	1988.39	-1.30678	0.113769	-11.4863	1.54654e-30	1.10527e-29
LOC100648274	56.6793	-1.30668	0.540264	-2.4186	0.0155802	0.0195196
LOC100648625	21.9284	-1.30609	0.525491	-2.48547	0.0129382	0.0163266
LOC100648109	7009.47	-1.30537	0.0897481	-14.5449	6.2964e-48	1.48908e-46
LOC100649767	134.393	-1.30511	0.184373	-7.07864	1.45575e-12	3.57045e-12
LOC105666233	230.585	-1.30454	0.123935	-10.526	6.55795e-26	3.49912e-25
LOC100646142	96.6195	-1.3033	0.190232	-6.85109	7.32915e-12	1.72458e-11
LOC100649527	347.107	-1.30309	0.140919	-9.24711	2.30652e-20	8.95801e-20
LOC100645139	494.942	-1.30275	0.158978	-8.19458	2.51473e-16	7.70876e-16
LOC100644105	57.7383	-1.30238	0.282449	-4.61101	4.0072e-06	6.56205e-06
LOC100644841	1805.8	-1.29999	0.285633	-4.55125	5.33279e-06	8.66755e-06
LOC100648791	529.669	-1.2997	0.10716	-12.1286	7.45272e-34	6.48043e-33
LOC100642937	2568.39	-1.29914	0.201619	-6.44355	1.16708e-10	2.52361e-10
LOC105666115	83.4428	-1.29853	0.231885	-5.59988	2.14505e-08	4.07099e-08
LOC100642845	950.786	-1.2983	0.0830612	-15.6307	4.49994e-55	1.74146e-53
LOC100650715	421.016	-1.29742	0.128502	-10.0965	5.72717e-24	2.6959e-23
LOC100642686	12947.4	-1.29659	0.15331	-8.45728	2.7369e-17	8.85558e-17
LOC105665666	267.537	-1.29594	0.0977939	-13.2518	4.4076e-40	5.83962e-39
LOC100648328	7269.29	-1.29582	0.120792	-10.7277	7.54333e-27	4.28155e-26
LOC100647415	2572.53	-1.29511	0.130584	-9.91781	3.4832e-23	1.56011e-22
LOC100650867	1385.14	-1.29497	0.123898	-10.4519	1.4363e-25	7.50015e-25
LOC100645111	452.217	-1.29477	0.129133	-10.0267	1.16388e-23	5.38289e-23
LOC100643335	2217.37	-1.29461	0.0957358	-13.5227	1.14884e-41	1.72256e-40
LOC100644414	819.218	-1.29441	0.157613	-8.21256	2.16515e-16	6.67685e-16
LOC100650455	1024.95	-1.294	0.164701	-7.85664	3.94574e-15	1.12829e-14
LOC100651118	3349.14	-1.2934	0.134387	-9.62441	6.30676e-22	2.65247e-21
LOC105666514	303.739	-1.29293	0.19467	-6.64167	3.10155e-11	6.98901e-11
LOC105666401	332.264	-1.29266	0.239123	-5.40582	6.45137e-08	1.1862e-07
LOC100645065	22.8874	-1.29243	0.321415	-4.02106	5.79358e-05	8.82055e-05
LOC100646052	334.407	-1.29226	0.208314	-6.20343	5.52453e-10	1.15332e-09
LOC100645209	2914.29	-1.29152	0.155287	-8.31694	9.02607e-17	2.84895e-16
LOC105666074	23.9094	-1.29115	0.428337	-3.01432	0.00257558	0.00345209
LOC100650051	2271.6	-1.29059	0.15952	-8.09047	5.94354e-16	1.78288e-15
LOC100651795	1232.35	-1.28965	0.10473	-12.3141	7.60344e-35	7.09003e-34
LOC100649739	919.571	-1.28955	0.132068	-9.76431	1.60198e-22	6.93107e-22
LOC100647414	2601.25	-1.28945	0.102771	-12.5468	4.13697e-36	4.15746e-35
LOC100644399	2376.79	-1.2891	0.128686	-10.0174	1.27861e-23	5.89399e-23
LOC100642687	135.847	-1.28884	0.180359	-7.14593	8.93883e-13	2.22358e-12
LOC100649208	146.969	-1.28868	0.220423	-5.84639	5.02356e-09	9.95258e-09
LOC100644175	2171.76	-1.28783	0.0809046	-15.9179	4.7629e-57	2.23127e-55
LOC105666252	870.059	-1.28556	0.0996583	-12.8997	4.51763e-38	5.2099e-37
LOC100647259	162.102	-1.28514	0.230084	-5.58551	2.33018e-08	4.41462e-08
LOC100644351	15.5934	-1.28499	0.37093	-3.46425	0.000531716	0.000750729
LOC100649799	10681.3	-1.28475	0.151577	-8.47589	2.3328e-17	7.59574e-17
LOC100643543	1370.35	-1.28473	0.129353	-9.93196	3.02266e-23	1.36068e-22
LOC100649878	441.71	-1.28352	0.14116	-9.09267	9.66339e-20	3.63482e-19
LOC100648361	160.921	-1.28332	0.121154	-10.5924	3.2306e-26	1.75824e-25
LOC100647132	1261.51	-1.28329	0.0963851	-13.3142	1.91418e-40	2.61027e-39
LOC100645806	620.041	-1.28318	0.141682	-9.0568	1.34334e-19	5.01244e-19
LOC100644654	238.029	-1.2831	0.195055	-6.57814	4.76362e-11	1.06001e-10
LOC100650749	1475.93	-1.28291	0.117296	-10.9374	7.63726e-28	4.6073e-27
LOC100651520	834.753	-1.28235	0.113561	-11.2922	1.43398e-29	9.60995e-29
LOC100644530	835.845	-1.28204	0.178772	-7.17137	7.42488e-13	1.85736e-12
LOC100646835	858.527	-1.28203	0.178235	-7.19291	6.34253e-13	1.59516e-12
LOC100651376	11261.3	-1.28194	0.188018	-6.81819	9.21951e-12	2.15386e-11
LOC100650004	1058.11	-1.28156	0.0916579	-13.9819	2.00927e-44	3.62298e-43
LOC100649008	1055.48	-1.28121	0.091789	-13.9582	2.80479e-44	4.96595e-43
LOC100646492	545.907	-1.28097	0.108679	-11.7868	4.56693e-32	3.54037e-31
LOC100650700	568.358	-1.28084	0.183496	-6.98022	2.94711e-12	7.0932e-12
LOC105667139	713.945	-1.28048	0.103935	-12.32	7.07284e-35	6.62048e-34
LOC100650274	25482.1	-1.27973	0.184792	-6.92523	4.35277e-12	1.03719e-11
LOC100642539	55.8683	-1.27921	0.24249	-5.27529	1.32544e-07	2.38994e-07
LOC100644592	516.917	-1.27916	0.214708	-5.95769	2.5583e-09	5.1561e-09
LOC100647175	1909.08	-1.27797	0.0944216	-13.5347	9.7607e-42	1.47026e-40
LOC100644956	186.666	-1.27744	0.231647	-5.5146	3.49568e-08	6.5392e-08
LOC100642742	161.175	-1.2768	0.123877	-10.307	6.5509e-25	3.29091e-24
LOC100649290	427.536	-1.27659	0.121946	-10.4685	1.20574e-25	6.3266e-25
LOC105666342	4846.06	-1.27594	0.0689255	-18.5118	1.6578e-76	4.05787e-74
LOC100648240	1058.77	-1.27542	0.079048	-16.1348	1.45336e-58	7.52902e-57
LOC100645752	100.498	-1.27505	0.2993	-4.26012	2.04313e-05	3.20325e-05
LOC105665752	187.355	-1.27472	0.179357	-7.10713	1.1848e-12	2.92643e-12
LOC100647272	115.443	-1.27439	0.208029	-6.12603	9.00964e-10	1.86222e-09
LOC100643802	6600.81	-1.27414	0.104607	-12.1803	3.95801e-34	3.52941e-33
LOC100649759	2455.67	-1.27145	0.0862879	-14.7349	3.8451e-49	9.8812e-48
LOC100648122	30733.6	-1.27113	0.311113	-4.08574	4.39365e-05	6.73422e-05
LOC100648717	280.791	-1.27086	0.354428	-3.58566	0.000336229	0.000482701
LOC100644114	443.277	-1.27035	0.182595	-6.95724	3.46995e-12	8.32703e-12
LOC100647215	724.158	-1.27026	0.185582	-6.84472	7.66269e-12	1.79917e-11
LOC100646192	12213.6	-1.27017	0.0754874	-16.8263	1.56702e-63	1.27856e-61
LOC100645181	2901.62	-1.26874	0.12493	-10.1555	3.13087e-24	1.4946e-23
LOC105667137	1554.88	-1.26864	0.105655	-12.0074	3.24799e-33	2.69958e-32
LOC100645194	92.7646	-1.26548	0.343577	-3.68326	0.000230272	0.000334757
LOC105665755	17.3519	-1.26484	0.434806	-2.90898	0.0036261	0.00478931
LOC100643477	57.2512	-1.26454	0.210846	-5.99743	2.0046e-09	4.06356e-09
LOC100649872	2302.57	-1.26371	0.144803	-8.72707	2.61358e-18	8.98511e-18
LOC100651903	60.8055	-1.26284	0.221496	-5.70143	1.18809e-08	2.2944e-08
LOC100651550	180.796	-1.26237	0.301421	-4.18808	2.81324e-05	4.37143e-05
LOC100650363	153.834	-1.26182	0.156583	-8.05849	7.72413e-16	2.30149e-15
LOC100648602	1741.06	-1.26068	0.28014	-4.50019	6.78938e-06	1.09568e-05
LOC100646968	699.988	-1.26012	0.163108	-7.72567	1.11264e-14	3.09486e-14
LOC100645881	2371.13	-1.2599	0.181788	-6.93062	4.19011e-12	1.00013e-11
LOC100642932	567.858	-1.25822	0.208408	-6.03728	1.56736e-09	3.19508e-09
LOC105666521	559.165	-1.25815	0.114542	-10.9842	4.55291e-28	2.79658e-27
LOC100650782	250.728	-1.25706	0.15813	-7.94955	1.87194e-15	5.45643e-15
LOC100646562	2562.67	-1.25597	0.0871591	-14.4101	4.47318e-47	9.79796e-46
LOC100644775	100.31	-1.25497	0.223053	-5.62635	1.84068e-08	3.50625e-08
LOC100642754	1086.01	-1.25441	0.149844	-8.37143	5.69237e-17	1.81781e-16
LOC100651693	701.41	-1.25363	0.168221	-7.45231	9.17229e-14	2.42457e-13
LOC100644046	1624.26	-1.25322	0.0979338	-12.7966	1.71394e-37	1.90047e-36
LOC100643441	2574.53	-1.25272	0.116952	-10.7114	9.00056e-27	5.07397e-26
LOC100644809	2715.36	-1.25176	0.0879489	-14.2329	5.72905e-46	1.1471e-44
LOC100642711	594.298	-1.25084	0.135027	-9.26357	1.977e-20	7.70575e-20
LOC100647178	579.899	-1.25027	0.358176	-3.49067	0.000481811	0.000683596
LOC100649595	27.6995	-1.25023	0.281981	-4.43374	9.26127e-06	1.48408e-05
LOC100642650	10634.1	-1.25001	0.190863	-6.54924	5.78319e-11	1.27645e-10
LOC100644148	223.226	-1.24993	0.171637	-7.28241	3.27897e-13	8.38234e-13
LOC100651959	1589.49	-1.24976	0.0865694	-14.4365	3.04992e-47	6.75605e-46
LOC100647355	82.7496	-1.24903	0.164438	-7.59574	3.06031e-14	8.30245e-14
LOC100643843	816.955	-1.24879	0.101091	-12.3532	4.68302e-35	4.42155e-34
LOC100649362	1137.96	-1.24874	0.110021	-11.35	7.41432e-30	5.06231e-29
LOC100650141	920.934	-1.24872	0.110489	-11.3018	1.28514e-29	8.64797e-29
LOC100649634	253.536	-1.24809	0.110677	-11.2768	1.70896e-29	1.13981e-28
LOC100642418	230.503	-1.24715	0.228063	-5.46843	4.54049e-08	8.43247e-08
LOC100651811	128.806	-1.24711	0.351672	-3.54622	0.000390795	0.000558254
LOC100649446	166.032	-1.24703	0.210452	-5.92549	3.11362e-09	6.24317e-09
LOC105666814	50.8709	-1.24672	0.208982	-5.96568	2.43616e-09	4.916e-09
LOC105666871	85.294	-1.24617	0.503247	-2.47627	0.0132764	0.0167426
LOC100647835	1986.74	-1.24543	0.163141	-7.63409	2.27427e-14	6.213e-14
LOC100648764	962.528	-1.24502	0.0944019	-13.1885	1.02204e-39	1.33246e-38
LOC100644014	1925.03	-1.2434	0.216087	-5.75416	8.70726e-09	1.69657e-08
LOC100650203	26.5185	-1.24334	0.484337	-2.56709	0.0102556	0.0130797
LOC100644040	48.6771	-1.24333	0.240082	-5.17876	2.23371e-07	3.98075e-07
LOC100650171	50.7704	-1.2423	0.205414	-6.04781	1.46832e-09	2.99819e-09
LOC100649218	33.6434	-1.2423	0.327858	-3.78915	0.000151163	0.000222595
LOC100649608	7556.79	-1.24192	0.16745	-7.41668	1.2009e-13	3.14891e-13
LOC105665745	1350.99	-1.24147	0.119598	-10.3804	3.04569e-25	1.56209e-24
LOC105667167	79.2647	-1.24144	0.212291	-5.84782	4.98049e-09	9.87126e-09
LOC100645904	914.553	-1.24105	0.0996946	-12.4485	1.42538e-35	1.39142e-34
LOC100646546	5625.35	-1.2408	0.136059	-9.11958	7.54141e-20	2.85861e-19
LOC105667125	21.2892	-1.23996	0.269487	-4.60118	4.20114e-06	6.8716e-06
LOC100649274	939.995	-1.23985	0.139079	-8.91472	4.89039e-19	1.76751e-18
LOC100650242	136.98	-1.23895	0.353233	-3.50746	0.00045241	0.000643175
LOC100649500	238.44	-1.23815	0.285569	-4.33575	1.45266e-05	2.29922e-05
LOC100648641	2695.4	-1.2379	0.0927204	-13.3509	1.17057e-40	1.63263e-39
LOC100647520	5570.36	-1.23772	0.109213	-11.3331	8.99822e-30	6.09699e-29
LOC100646721	1310.22	-1.23729	0.104033	-11.8932	1.2837e-32	1.02268e-31
LOC100647508	1991.49	-1.23658	0.0786557	-15.7214	1.07879e-55	4.47561e-54
LOC105666637	28.2292	-1.23637	0.412739	-2.99553	0.00273966	0.00366398
LOC100644099	249.26	-1.23619	0.221988	-5.5687	2.56644e-08	4.84643e-08
LOC100651189	12.8067	-1.23474	0.594937	-2.07541	0.037949	0.0460419
LOC100645292	645.49	-1.2343	0.098032	-12.5908	2.37376e-36	2.43877e-35
LOC100648810	1144.6	-1.23331	0.274092	-4.49964	6.80683e-06	1.09813e-05
LOC100651928	99.7706	-1.23293	0.314979	-3.9143	9.06652e-05	0.000135776
LOC105665863	127.051	-1.23186	0.210973	-5.83895	5.25314e-09	1.03885e-08
LOC100645826	57.7981	-1.23172	0.210359	-5.85531	4.76115e-09	9.44417e-09
LOC100648322	1128.29	-1.2312	0.0934205	-13.1791	1.15694e-39	1.50633e-38
LOC100651794	295.741	-1.23049	0.284502	-4.32507	1.52481e-05	2.40953e-05
LOC100649206	5024.58	-1.23018	0.105323	-11.6801	1.61157e-31	1.21282e-30
LOC100642644	371.689	-1.22974	0.298123	-4.12495	3.70822e-05	5.71676e-05
LOC100649858	1038.24	-1.2294	0.0810463	-15.1691	5.66829e-52	1.80189e-50
LOC100643317	1520.79	-1.22871	0.0944384	-13.0107	1.06376e-38	1.27638e-37
LOC100650547	3102.39	-1.22836	0.0805309	-15.2533	1.56577e-52	5.19678e-51
LOC100650574	168.173	-1.22814	0.264331	-4.64621	3.38085e-06	5.56428e-06
LOC100650169	745.597	-1.22667	0.132754	-9.24017	2.46114e-20	9.55095e-20
LOC100644863	939.896	-1.22615	0.0968101	-12.6655	9.18187e-37	9.71888e-36
LOC105667097	2180.39	-1.2259	0.0848052	-14.4555	2.31383e-47	5.1488e-46
LOC100646705	55.3464	-1.22505	0.203917	-6.00758	1.88317e-09	3.82374e-09
LOC100647144	389.157	-1.22415	0.1376	-8.89642	5.76769e-19	2.07083e-18
LOC100646246	146.292	-1.22358	0.459326	-2.66386	0.00772505	0.0099325
LOC100645445	65.8264	-1.22354	0.282108	-4.33712	1.44362e-05	2.28528e-05
LOC100643839	315.461	-1.22271	0.11119	-10.9966	3.96897e-28	2.4425e-27
LOC100649803	111.485	-1.22104	0.147955	-8.25276	1.54776e-16	4.8139e-16
LOC100649741	4599.43	-1.22098	0.142069	-8.59428	8.37869e-18	2.80177e-17
LOC100650335	546.397	-1.22013	0.0913534	-13.3561	1.0912e-40	1.5241e-39
LOC100648350	12161.5	-1.21985	0.0843854	-14.4557	2.30821e-47	5.14798e-46
LOC100651343	307.244	-1.21979	0.288043	-4.23474	2.28812e-05	3.57475e-05
LOC100648816	602.228	-1.21903	0.325773	-3.74195	0.0001826	0.000267559
LOC100649229	124.558	-1.21856	0.549153	-2.21899	0.0264876	0.0325723
LOC100645369	891.403	-1.21839	0.154639	-7.87895	3.30149e-15	9.49615e-15
LOC100644881	820.381	-1.21765	0.141983	-8.57605	9.81906e-18	3.2689e-17
LOC100645259	352.885	-1.21707	0.199105	-6.1127	9.79608e-10	2.01923e-09
LOC100645947	505.916	-1.21619	0.125061	-9.72478	2.3642e-22	1.01437e-21
LOC100644118	13466.5	-1.21575	0.170259	-7.14056	9.29528e-13	2.30873e-12
LOC100642967	526.848	-1.21562	0.152936	-7.94858	1.88663e-15	5.49762e-15
LOC100648950	141.343	-1.21382	0.332561	-3.64992	0.000262318	0.000379485
LOC100648555	21.537	-1.21286	0.32938	-3.68226	0.000231177	0.000336023
LOC100644478	909.767	-1.21279	0.0772747	-15.6946	1.6472e-55	6.80494e-54
LOC100644623	913.758	-1.2121	0.0805333	-15.051	3.40276e-51	1.02512e-49
LOC100643801	90.815	-1.2119	0.375517	-3.22728	0.00124973	0.00171255
LOC105665867	2709.26	-1.2112	0.0926476	-13.0732	4.68736e-39	5.76558e-38
LOC100646665	368.386	-1.20996	0.265025	-4.56546	4.98405e-06	8.11286e-06
LOC105665957	802.537	-1.20978	0.087188	-13.8756	8.90775e-44	1.53549e-42
LOC100651765	17.8611	-1.20824	0.427785	-2.82441	0.00473684	0.00618461
LOC100643095	362.957	-1.20774	0.189931	-6.35881	2.03326e-10	4.34951e-10
LOC100645214	4748.98	-1.20659	0.130924	-9.21593	3.08583e-20	1.19044e-19
LOC100646473	18.3207	-1.20636	0.417479	-2.88962	0.00385706	0.00508134
LOC100650642	1104.35	-1.20601	0.178057	-6.77318	1.25979e-11	2.91667e-11
LOC105665707	176.423	-1.20595	0.121663	-9.91216	3.68608e-23	1.64796e-22
LOC100643535	450.37	-1.2053	0.175489	-6.86822	6.50066e-12	1.53628e-11
LOC100649393	3547.93	-1.20528	0.15702	-7.67592	1.64242e-14	4.52983e-14
LOC100642223	2185.11	-1.20505	0.11834	-10.183	2.36269e-24	1.13788e-23
LOC105667178	697.076	-1.20464	0.114554	-10.5159	7.29666e-26	3.88269e-25
LOC100648012	1318.04	-1.2038	0.132509	-9.08463	1.04054e-19	3.90043e-19
LOC100649340	491.655	-1.20373	0.143886	-8.36581	5.97013e-17	1.90464e-16
LOC100649302	594.769	-1.20353	0.324569	-3.70809	0.000208827	0.000304532
LOC100652262	12535.6	-1.20326	0.113937	-10.5607	4.53213e-26	2.44485e-25
LOC100649822	148.18	-1.20262	0.176082	-6.8299	8.49734e-12	1.99037e-11
LOC100647851	584.68	-1.20247	0.153864	-7.81513	5.49067e-15	1.55373e-14
LOC100652012	2345.63	-1.20177	0.0800504	-15.0127	6.06618e-51	1.7836e-49
LOC100644508	910.375	-1.20124	0.111352	-10.7878	3.93278e-27	2.27576e-26
LOC100647578	3467.34	-1.20025	0.272969	-4.39701	1.09754e-05	1.75045e-05
LOC100642804	1544.68	-1.20024	0.12335	-9.73036	2.2381e-22	9.62262e-22
LOC100642279	27.2902	-1.19997	0.376729	-3.18523	0.00144639	0.00197182
LOC100650575	1183.08	-1.19898	0.0975024	-12.2969	9.40642e-35	8.73797e-34
LOC105666000	18994.3	-1.19761	0.111498	-10.741	6.53168e-27	3.72245e-26
LOC100648636	68.1834	-1.19758	0.180418	-6.63779	3.18412e-11	7.1652e-11
LOC100648506	7323.15	-1.19717	0.15283	-7.83338	4.74931e-15	1.3494e-14
LOC100651253	4094.49	-1.19616	0.0713801	-16.7576	4.9817e-63	3.75198e-61
LOC100647466	1627.13	-1.19564	0.0983254	-12.16	5.07654e-34	4.4578e-33
LOC100646155	331.296	-1.19463	0.118759	-10.0594	8.3538e-24	3.89671e-23
LOC100649418	1185.16	-1.19306	0.0882787	-13.5147	1.27994e-41	1.90165e-40
LOC100650742	982.933	-1.19302	0.139641	-8.54345	1.30277e-17	4.31949e-17
LOC100644492	81.3483	-1.19286	0.300884	-3.96451	7.35459e-05	0.000110988
LOC100647269	2148.54	-1.19223	0.0848589	-14.0496	7.7495e-45	1.42623e-43
LOC100644616	1039.27	-1.19132	0.161737	-7.36578	1.76108e-13	4.56761e-13
LOC105666198	47.0732	-1.19101	0.262663	-4.53435	5.77799e-06	9.36473e-06
LOC100651021	306.477	-1.19058	0.160246	-7.42969	1.08853e-13	2.86114e-13
LOC100651324	362.397	-1.19041	0.209332	-5.68671	1.29513e-08	2.49078e-08
LOC100644381	195.461	-1.19023	0.252643	-4.7111	2.46379e-06	4.0935e-06
LOC100646126	1283.2	-1.19003	0.096843	-12.2882	1.04798e-34	9.68915e-34
LOC100645803	305.182	-1.18988	0.237451	-5.01106	5.41321e-07	9.43577e-07
LOC100647812	184.131	-1.1897	0.170663	-6.97105	3.14589e-12	7.55864e-12
LOC100645987	2034.73	-1.18958	0.133188	-8.93157	4.2002e-19	1.52538e-18
LOC100645702	572.538	-1.18929	0.516136	-2.30422	0.02121	0.026337
LOC100652320	1102.02	-1.18831	0.0826143	-14.3838	6.53893e-47	1.41019e-45
LOC100643438	2018.11	-1.18768	0.129867	-9.14537	5.94286e-20	2.26672e-19
LOC100652210	3815.31	-1.18729	0.244609	-4.85384	1.21094e-06	2.06017e-06
LOC100647695	754.446	-1.18576	0.145565	-8.14596	3.7629e-16	1.14064e-15
LOC100651067	977.375	-1.18568	0.121425	-9.76471	1.59572e-22	6.90705e-22
LOC100646854	471.586	-1.1853	0.0980692	-12.0864	1.24623e-33	1.06195e-32
LOC100644893	740.667	-1.18477	0.176694	-6.70519	2.01149e-11	4.59294e-11
LOC100643794	371.365	-1.18411	0.184128	-6.43091	1.26843e-10	2.73792e-10
LOC100645496	1195.44	-1.18342	0.109948	-10.7634	5.12171e-27	2.93943e-26
LOC100646691	20299.9	-1.18319	0.146715	-8.06451	7.35284e-16	2.19621e-15
LOC100643478	560.336	-1.18238	0.091856	-12.8721	6.46539e-38	7.37793e-37
LOC100646807	584.219	-1.18201	0.151003	-7.82774	4.96719e-15	1.40927e-14
LOC100644965	276.47	-1.18171	0.210753	-5.6071	2.05739e-08	3.90765e-08
LOC100643642	47.1188	-1.18168	0.359077	-3.29089	0.000998706	0.00137878
LOC100651143	3481.66	-1.18089	0.0980884	-12.039	2.21559e-33	1.85568e-32
LOC100648736	1470.64	-1.18079	0.0851912	-13.8604	1.10037e-43	1.88682e-42
LOC100645549	37.8511	-1.18078	0.291548	-4.05004	5.12093e-05	7.81956e-05
LOC100642253	324.247	-1.18066	0.129235	-9.13576	6.49489e-20	2.46861e-19
LOC100646999	597.978	-1.18066	0.19775	-5.97048	2.3656e-09	4.77755e-09
LOC105666846	45.2408	-1.18062	0.293686	-4.02001	5.81961e-05	8.85742e-05
LOC100645727	454.818	-1.18046	0.320267	-3.68585	0.000227939	0.000331514
LOC105667140	37.4633	-1.17932	0.415926	-2.8354	0.00457677	0.00598759
LOC100645645	440.506	-1.17903	0.175557	-6.71594	1.86862e-11	4.27269e-11
LOC100643842	1542.17	-1.17887	0.165398	-7.12748	1.02226e-12	2.53583e-12
LOC100647369	5210.9	-1.17878	0.201763	-5.84239	5.1457e-09	1.01863e-08
LOC100651408	124.622	-1.17775	0.230992	-5.09867	3.42047e-07	6.02877e-07
LOC105665865	29.3359	-1.17775	0.287891	-4.09094	4.2962e-05	6.58899e-05
LOC105666911	100.863	-1.17768	0.136932	-8.60049	7.93762e-18	2.65791e-17
LOC100645690	5201.78	-1.1775	0.074246	-15.8595	1.20934e-56	5.38209e-55
LOC100646353	18.7754	-1.17736	0.36301	-3.24332	0.00118147	0.00162195
LOC100651769	1050.03	-1.17709	0.154697	-7.60902	2.76186e-14	7.51566e-14
LOC100651535	148.271	-1.17618	0.186761	-6.29778	3.01944e-10	6.39622e-10
LOC100649219	110.198	-1.1758	0.239974	-4.89971	9.59782e-07	1.6423e-06
LOC100650132	1917.51	-1.1751	0.124746	-9.41994	4.51344e-21	1.82307e-20
LOC100642562	685.645	-1.17498	0.243308	-4.82917	1.37105e-06	2.32208e-06
LOC105667176	617.371	-1.17496	0.157242	-7.47227	7.88231e-14	2.09092e-13
LOC100647044	609.696	-1.17365	0.151455	-7.74917	9.24977e-15	2.58682e-14
LOC100646382	562.208	-1.17344	0.179483	-6.53789	6.23929e-11	1.37464e-10
LOC100649531	235.186	-1.17333	0.119458	-9.82212	9.04219e-23	3.96649e-22
LOC100644748	13.8324	-1.17272	0.379045	-3.09389	0.00197553	0.00267013
LOC100647629	529.026	-1.17264	0.166508	-7.04257	1.88721e-12	4.60215e-12
LOC100651076	703.616	-1.17256	0.154601	-7.5844	3.34023e-14	9.04429e-14
LOC100649630	153.437	-1.17244	0.128518	-9.12277	7.3229e-20	2.77794e-19
LOC100648416	1184.16	-1.17158	0.0807868	-14.5021	1.17448e-47	2.69938e-46
LOC100643338	2095.29	-1.17152	0.12144	-9.64694	5.06438e-22	2.14099e-21
LOC100644781	83.8805	-1.17135	0.356987	-3.2812	0.00103367	0.00142565
LOC100645613	253.553	-1.1713	0.148774	-7.87298	3.46292e-15	9.94586e-15
LOC100644178	253.834	-1.16951	0.121068	-9.65989	4.46327e-22	1.89259e-21
LOC105665698	265.207	-1.16911	0.0947249	-12.3422	5.36739e-35	5.05309e-34
LOC100646359	1519.48	-1.1691	0.140353	-8.32972	8.10353e-17	2.57102e-16
LOC100650017	959.671	-1.16849	0.106825	-10.9383	7.5582e-28	4.56241e-27
LOC100648114	74.1828	-1.16838	0.204053	-5.72584	1.02924e-08	1.99551e-08
LOC100648669	1299.72	-1.16716	0.0980168	-11.9077	1.07874e-32	8.61497e-32
LOC100651648	551.755	-1.16675	0.179324	-6.50639	7.6979e-11	1.68576e-10
LOC105666607	16.5256	-1.16655	0.482128	-2.41959	0.0155382	0.0194794
LOC100650761	1584.33	-1.16646	0.075942	-15.3599	3.04013e-53	1.04442e-51
LOC100645147	232.015	-1.16556	0.225629	-5.16581	2.39406e-07	4.25877e-07
LOC100646076	1051.57	-1.16511	0.154852	-7.52403	5.31138e-14	1.42359e-13
LOC100643142	185.911	-1.16478	0.246899	-4.71764	2.38601e-06	3.97032e-06
LOC100651688	14352.6	-1.16443	0.059837	-19.46	2.39846e-84	1.02101e-81
LOC105666943	16.0719	-1.16405	0.495155	-2.35089	0.0187287	0.0233328
LOC100648982	15.3813	-1.16399	0.521704	-2.23112	0.0256729	0.031622
LOC100649652	216.85	-1.16362	0.123246	-9.44149	3.67498e-21	1.49426e-20
LOC100642659	1000.11	-1.16345	0.0785642	-14.8089	1.28331e-49	3.44243e-48
LOC105665765	18.6361	-1.16321	0.311754	-3.73118	0.000190584	0.000278967
LOC100644605	3610.59	-1.1623	0.0831681	-13.9753	2.20699e-44	3.94882e-43
LOC100647035	5054.35	-1.16206	0.102253	-11.3646	6.2773e-30	4.31306e-29
LOC100642901	1903.82	-1.16182	0.0954479	-12.1723	4.36764e-34	3.88054e-33
LOC100643761	775.355	-1.16154	0.0958242	-12.1216	8.1156e-34	7.01942e-33
LOC100644884	224.063	-1.1608	0.195015	-5.95235	2.64327e-09	5.32186e-09
LOC105666475	21.4542	-1.1595	0.313013	-3.70432	0.000211955	0.000309048
LOC100650384	596.016	-1.15949	0.0951119	-12.1908	3.47814e-34	3.10716e-33
LOC100644823	5370.58	-1.15917	0.0952982	-12.1636	4.85439e-34	4.28578e-33
LOC100651062	1836.79	-1.15857	0.140951	-8.21965	2.04091e-16	6.30562e-16
LOC100646388	282.381	-1.15826	0.144825	-7.99762	1.26852e-15	3.72976e-15
LOC100651183	1137.1	-1.15825	0.146701	-7.89531	2.89604e-15	8.34955e-15
LOC100646896	22.1051	-1.15806	0.404036	-2.86622	0.00415405	0.00546156
LOC100646385	1047.02	-1.15598	0.14664	-7.88307	3.19435e-15	9.19608e-15
LOC105666231	75.1604	-1.15563	0.320027	-3.61104	0.000304976	0.000438669
LOC100651443	394.433	-1.15531	0.0963213	-11.9943	3.80546e-33	3.14424e-32
LOC100646639	42.7361	-1.15487	0.279134	-4.13733	3.51376e-05	5.42038e-05
LOC100644797	943.12	-1.15472	0.101251	-11.4046	3.9672e-30	2.76265e-29
LOC100651168	41648.9	-1.15469	0.135279	-8.53563	1.39398e-17	4.61254e-17
LOC100645229	1972.06	-1.15424	0.0747665	-15.4379	9.10524e-54	3.20681e-52
LOC100643827	680.976	-1.15379	0.0912483	-12.6445	1.19972e-36	1.25765e-35
LOC100648250	3556.14	-1.15352	0.0791932	-14.5659	4.62767e-48	1.11326e-46
LOC100651173	461.295	-1.15286	0.0877091	-13.1441	1.83969e-39	2.34537e-38
LOC100647581	283.609	-1.15282	0.192569	-5.98652	2.14373e-09	4.33842e-09
LOC100651142	3512.46	-1.15176	0.10988	-10.482	1.0451e-25	5.51324e-25
LOC100649028	499.643	-1.15127	0.0976416	-11.7908	4.35383e-32	3.37784e-31
LOC100646403	329.715	-1.14946	0.163524	-7.02933	2.07532e-12	5.04705e-12
LOC100650648	1312.52	-1.1482	0.128717	-8.92029	4.65064e-19	1.68397e-18
LOC100651221	162.415	-1.14808	0.276655	-4.14985	3.32688e-05	5.14346e-05
LOC100652097	4256.66	-1.14694	0.184454	-6.21805	5.03366e-10	1.05264e-09
LOC100644269	392.104	-1.14641	0.132837	-8.63021	6.1238e-18	2.06396e-17
LOC100650336	3988.66	-1.1462	0.0998957	-11.474	1.78329e-30	1.26707e-29
LOC100652317	10162.2	-1.14528	0.174287	-6.57123	4.9901e-11	1.10789e-10
LOC100644569	9954.33	-1.14501	0.111341	-10.2838	8.33656e-25	4.15385e-24
LOC100651171	12539.4	-1.14486	0.194598	-5.88323	4.02338e-09	8.00994e-09
LOC105666366	719.704	-1.14422	0.330755	-3.45943	0.000541311	0.000763685
LOC100642769	22.6647	-1.14371	0.498648	-2.29362	0.0218124	0.0270438
LOC100649204	761.75	-1.1435	0.0934702	-12.2339	2.04946e-34	1.85284e-33
LOC100643693	329.43	-1.14343	0.291373	-3.92427	8.69916e-05	0.000130427
LOC100643446	24.6463	-1.14326	0.411839	-2.77598	0.00550357	0.00715896
LOC105666016	138.892	-1.14325	0.213828	-5.34658	8.96339e-08	1.63397e-07
LOC100648065	3994.88	-1.14135	0.127978	-8.91835	4.7329e-19	1.71248e-18
LOC105665954	468.045	-1.14105	0.108374	-10.5288	6.36251e-26	3.39855e-25
LOC100647005	108.117	-1.14077	0.148712	-7.67099	1.70671e-14	4.70054e-14
LOC100644476	222.232	-1.14028	0.272744	-4.18077	2.90518e-05	4.51216e-05
LOC100642204	270.399	-1.13953	0.103175	-11.0447	2.32628e-28	1.44981e-27
LOC100649606	5121.99	-1.13902	0.103981	-10.954	6.35416e-28	3.84985e-27
LOC100644966	4947.7	-1.13867	0.342312	-3.32641	0.000879728	0.00122055
LOC100651568	475.755	-1.1378	0.0837816	-13.5805	5.22708e-42	7.99662e-41
LOC100642913	3340.56	-1.13676	0.104192	-10.9102	1.0306e-27	6.1528e-27
LOC100650654	16.0368	-1.13669	0.448233	-2.53593	0.0112148	0.0142418
LOC100652254	1503.98	-1.13626	0.081952	-13.865	1.03271e-43	1.77391e-42
LOC100645769	175.748	-1.13504	0.275335	-4.12238	3.74973e-05	5.77984e-05
LOC105666486	460.71	-1.1348	0.103072	-11.0098	3.42859e-28	2.1166e-27
LOC100644355	196.399	-1.13462	0.14856	-7.63747	2.21532e-14	6.0587e-14
LOC100645670	428.732	-1.13406	0.130343	-8.70061	3.30118e-18	1.1286e-17
LOC105666865	1502.91	-1.13312	0.117089	-9.67748	3.75862e-22	1.60072e-21
LOC100644444	2889.19	-1.13283	0.164885	-6.8704	6.40232e-12	1.51413e-11
LOC100649035	2680.91	-1.13226	0.137578	-8.23	1.87221e-16	5.79723e-16
LOC100650937	46.873	-1.13171	0.245085	-4.61761	3.88187e-06	6.36427e-06
LOC100649755	595.123	-1.13145	0.129481	-8.73833	2.36584e-18	8.16493e-18
LOC100644857	809.901	-1.13063	0.134351	-8.41552	3.91159e-17	1.25651e-16
LOC100643104	268.803	-1.13033	0.195461	-5.7829	7.34234e-09	1.43835e-08
LOC100649978	87.4754	-1.13029	0.187155	-6.03929	1.54794e-09	3.15748e-09
LOC100648835	1044.54	-1.13003	0.08682	-13.0158	9.95289e-39	1.19863e-37
LOC100647547	68.7489	-1.12997	0.21721	-5.20223	1.96915e-07	3.51953e-07
LOC100647664	3476.02	-1.12959	0.0912647	-12.377	3.48019e-35	3.31787e-34
LOC105665652	726.632	-1.12922	0.131236	-8.60448	7.66639e-18	2.5706e-17
LOC100647488	3584.74	-1.12761	0.0998347	-11.2947	1.39353e-29	9.36446e-29
LOC100645374	1263.63	-1.12695	0.0996451	-11.3097	1.17516e-29	7.92425e-29
LOC100648756	197.059	-1.12653	0.228471	-4.93075	8.19136e-07	1.40828e-06
LOC100652238	1279.67	-1.12652	0.0837335	-13.4536	2.93348e-41	4.23624e-40
LOC100644919	575.025	-1.12506	0.141018	-7.97809	1.48619e-15	4.35017e-15
LOC100645579	155.706	-1.12476	0.155726	-7.2227	5.09669e-13	1.29045e-12
LOC100644975	1164.45	-1.12451	0.0797224	-14.1053	3.52113e-45	6.70727e-44
LOC100651497	584.776	-1.12408	0.136091	-8.25974	1.45994e-16	4.5552e-16
LOC100647255	3290.4	-1.12383	0.0895848	-12.5449	4.24214e-36	4.25561e-35
LOC100644973	724.357	-1.1236	0.0934197	-12.0275	2.54817e-33	2.12877e-32
LOC100642652	19153.7	-1.12296	0.152914	-7.3437	2.07769e-13	5.3632e-13
LOC100648568	2474.57	-1.12258	0.0868291	-12.9286	3.10325e-38	3.62577e-37
LOC100652213	1238.48	-1.12168	0.0728203	-15.4035	1.5516e-53	5.42562e-52
LOC100643845	1942.06	-1.12156	0.16187	-6.92876	4.24552e-12	1.01286e-11
LOC100644144	519.714	-1.12146	0.0897611	-12.4938	8.06643e-36	7.96957e-35
LOC100651925	162.879	-1.12079	0.164184	-6.8264	8.70718e-12	2.03806e-11
LOC100647240	2992.63	-1.12041	0.091311	-12.2703	1.30771e-34	1.19886e-33
LOC100647731	169.787	-1.12021	0.214726	-5.21694	1.81906e-07	3.259e-07
LOC100646075	2609.77	-1.11997	0.0769289	-14.5585	5.15508e-48	1.23407e-46
LOC100651710	645.954	-1.11893	0.128359	-8.71717	2.8524e-18	9.7958e-18
LOC100642567	3142.93	-1.11812	0.102196	-10.9409	7.347e-28	4.44314e-27
LOC100650298	196.501	-1.11808	0.261309	-4.27876	1.8794e-05	2.95269e-05
LOC105666511	60.2937	-1.11797	0.207647	-5.384	7.2848e-08	1.33568e-07
LOC100647442	370.387	-1.11783	0.110885	-10.081	6.70108e-24	3.14376e-23
LOC100645070	2983.57	-1.11738	0.0763407	-14.6368	1.63626e-48	4.10785e-47
LOC100648497	582.038	-1.1171	0.0938122	-11.9078	1.07772e-32	8.61388e-32
LOC100646324	852.522	-1.11553	0.130786	-8.52945	1.47048e-17	4.85417e-17
LOC100642460	53.465	-1.11536	0.49892	-2.23556	0.0253809	0.0312781
LOC100648003	3454.72	-1.11534	0.270586	-4.12196	3.75656e-05	5.78855e-05
LOC100650568	328.147	-1.11489	0.153847	-7.24672	4.26981e-13	1.08586e-12
LOC100645115	184.655	-1.11335	0.130378	-8.53938	1.34942e-17	4.47265e-17
LOC100646263	688.732	-1.11273	0.103349	-10.7668	4.93962e-27	2.83992e-26
LOC100648770	542.871	-1.11268	0.149016	-7.46682	8.21538e-14	2.1775e-13
LOC105666325	1598.97	-1.11263	0.186587	-5.96305	2.47578e-09	4.99492e-09
LOC105666223	34.5816	-1.11261	0.299732	-3.71202	0.000205608	0.00030015
LOC100646676	461.473	-1.11246	0.0840053	-13.2427	4.97132e-40	6.57759e-39
LOC100643702	893.865	-1.11221	0.177405	-6.26933	3.62602e-10	7.64807e-10
LOC100646903	24.6132	-1.11184	0.297977	-3.73128	0.000190506	0.000278894
LOC100643717	137.267	-1.11177	0.16439	-6.76297	1.35193e-11	3.1263e-11
LOC100650327	1183.91	-1.11117	0.0793853	-13.9972	1.62232e-44	2.93065e-43
LOC100645830	1191.57	-1.11013	0.149598	-7.42073	1.16479e-13	3.05667e-13
LOC100648120	25.8169	-1.10939	0.444194	-2.49753	0.0125061	0.0157997
LOC100645936	215.028	-1.10841	0.281739	-3.93415	8.34899e-05	0.000125453
LOC100644162	4001.25	-1.10831	0.114462	-9.68282	3.56735e-22	1.51993e-21
LOC100646259	1126.66	-1.10791	0.126725	-8.74263	2.2774e-18	7.87915e-18
LOC100647597	1870.13	-1.10779	0.0985425	-11.2417	2.54386e-29	1.66936e-28
LOC100650905	2460.85	-1.10779	0.10673	-10.3793	3.07873e-25	1.57738e-24
LOC100651623	469.57	-1.1066	0.0921918	-12.0032	3.41872e-33	2.83427e-32
LOC100642226	991.249	-1.10592	0.169078	-6.54087	6.11617e-11	1.34842e-10
LOC100646277	706.865	-1.10491	0.104432	-10.5802	3.68249e-26	1.99752e-25
LOC100645956	51843.6	-1.10429	0.4835	-2.28396	0.0223741	0.0276982
LOC105666380	69.3438	-1.10412	0.237725	-4.64451	3.40881e-06	5.60559e-06
LOC100651878	496.297	-1.10355	0.0928596	-11.8841	1.43204e-32	1.13715e-31
LOC100643864	559.828	-1.10346	0.124141	-8.88879	6.17795e-19	2.21164e-18
LOC100642252	111.432	-1.1034	0.232378	-4.74829	2.05146e-06	3.43054e-06
LOC100649018	550.363	-1.10309	0.0985336	-11.195	4.3122e-29	2.8091e-28
LOC100650262	36.271	-1.1005	0.264908	-4.15425	3.26358e-05	5.04798e-05
LOC100643264	76.0334	-1.09968	0.205792	-5.34368	9.10772e-08	1.65997e-07
LOC100644293	3720.17	-1.0995	0.0710124	-15.4833	4.50008e-54	1.63793e-52
LOC100645989	213.671	-1.09932	0.139876	-7.85923	3.86516e-15	1.10687e-14
LOC100648101	1221.69	-1.09924	0.126253	-8.7066	3.13123e-18	1.0727e-17
LOC100645225	6059.86	-1.09812	0.0823931	-13.3278	1.5952e-40	2.19362e-39
LOC100652075	2463.86	-1.09777	0.0956391	-11.4783	1.69573e-30	1.2066e-29
LOC100651129	4465.31	-1.09774	0.282547	-3.88515	0.000102265	0.000152448
LOC100649703	308.293	-1.09765	0.190639	-5.75777	8.52325e-09	1.66204e-08
LOC100651833	569.204	-1.0973	0.273785	-4.0079	6.12606e-05	9.30648e-05
LOC100644369	16326.4	-1.0965	0.227527	-4.81919	1.4414e-06	2.4349e-06
LOC100651416	64.4639	-1.09623	0.185645	-5.90499	3.5267e-09	7.0498e-09
LOC100648934	3603.75	-1.09606	0.0763249	-14.3604	9.16443e-47	1.95063e-45
LOC100646933	70.7287	-1.09563	0.246694	-4.44124	8.94414e-06	1.43467e-05
LOC100642392	2157.41	-1.09544	0.0748621	-14.6327	1.73645e-48	4.33714e-47
LOC100649541	5764.56	-1.09524	0.0802976	-13.6397	2.32476e-42	3.61872e-41
LOC100644704	600.948	-1.09498	0.08405	-13.0277	8.51293e-39	1.02774e-37
LOC100642853	791.021	-1.09487	0.105121	-10.4153	2.11029e-25	1.09438e-24
LOC100651397	1876.08	-1.09467	0.0781889	-14.0004	1.55061e-44	2.81149e-43
LOC100649174	756.682	-1.09462	0.15217	-7.19335	6.32221e-13	1.59046e-12
LOC100651822	857.753	-1.09458	0.119921	-9.12753	7.00815e-20	2.6606e-19
LOC100645644	64.8024	-1.09426	0.265552	-4.12072	3.77697e-05	5.81818e-05
LOC100648647	301.297	-1.09403	0.175676	-6.22756	4.73768e-10	9.92652e-10
LOC100643454	797.597	-1.09401	0.118471	-9.23437	2.59806e-20	1.00703e-19
LOC100642803	1626.36	-1.09352	0.105654	-10.35	4.18348e-25	2.12451e-24
LOC105667135	1207.72	-1.09342	0.0675573	-16.1851	6.42512e-59	3.40045e-57
LOC100643799	1029.89	-1.0934	0.120436	-9.07866	1.09922e-19	4.11567e-19
LOC100643899	1694.11	-1.09284	0.0835789	-13.0755	4.5431e-39	5.59516e-38
LOC100650672	63.9174	-1.09278	0.279959	-3.90335	9.48716e-05	0.000141858
LOC100648541	554.534	-1.09257	0.0740682	-14.7509	3.0347e-49	7.90231e-48
LOC100644077	2150.69	-1.09224	0.0888577	-12.2921	9.99242e-35	9.26475e-34
LOC100648119	1571.89	-1.09188	0.0706413	-15.4567	6.8011e-54	2.40396e-52
LOC100648552	3657.66	-1.08869	0.0647479	-16.8143	1.91703e-63	1.53581e-61
LOC100646589	812.03	-1.088	0.0833641	-13.0511	6.2607e-39	7.63368e-38
LOC105667208	544.339	-1.08799	0.135148	-8.05036	8.2552e-16	2.45674e-15
LOC100652121	489.215	-1.08765	0.184373	-5.89918	3.65306e-09	7.29196e-09
LOC100650347	606.9	-1.08749	0.0899524	-12.0896	1.19904e-33	1.02352e-32
LOC100646695	1793.04	-1.08735	0.0724758	-15.0029	7.02828e-51	2.05415e-49
LOC100642672	971.515	-1.08712	0.0868201	-12.5215	5.69538e-36	5.66702e-35
LOC105665823	145.267	-1.08585	0.125621	-8.64387	5.43389e-18	1.83649e-17
LOC100647798	365.953	-1.0857	0.20812	-5.21668	1.82159e-07	3.26293e-07
LOC100651342	2793.13	-1.0856	0.102548	-10.5863	3.4507e-26	1.87387e-25
LOC100646969	334.222	-1.08436	0.120077	-9.03051	1.70873e-19	6.3324e-19
LOC100648368	329.487	-1.0841	0.0905331	-11.9746	4.82821e-33	3.95921e-32
LOC100651400	655.399	-1.08342	0.128413	-8.43695	3.25733e-17	1.05013e-16
LOC100646776	2368.93	-1.08326	0.0883972	-12.2544	1.59059e-34	1.45005e-33
LOC105666296	20.9829	-1.08306	0.383251	-2.82599	0.00471343	0.00615486
LOC100647719	4513.76	-1.08306	0.166217	-6.51596	7.22257e-11	1.58521e-10
LOC105666854	51.412	-1.08299	0.234563	-4.61703	3.89263e-06	6.38083e-06
LOC100647233	550.564	-1.08261	0.117037	-9.25013	2.24223e-20	8.71524e-20
LOC100649765	559.131	-1.08178	0.187371	-5.77346	7.7659e-09	1.51791e-08
LOC100647377	2816.99	-1.08081	0.0651041	-16.6012	6.82627e-62	4.70676e-60
LOC100649774	982.59	-1.08077	0.0866047	-12.4793	9.68239e-36	9.52767e-35
LOC100647741	968.414	-1.08075	0.112113	-9.63982	5.42828e-22	2.28989e-21
LOC105667204	12393.2	-1.08071	0.0825362	-13.0938	3.57469e-39	4.43597e-38
LOC100651235	865.57	-1.07947	0.127358	-8.47591	2.3325e-17	7.59574e-17
LOC100645731	22.9254	-1.07896	0.397532	-2.71416	0.00664445	0.0085803
LOC100652072	691.527	-1.0789	0.0875131	-12.3285	6.36296e-35	5.97313e-34
LOC100648245	879.972	-1.07866	0.215435	-5.00689	5.53153e-07	9.63858e-07
LOC100648490	16516.4	-1.07835	0.238431	-4.5227	6.10552e-06	9.88574e-06
LOC100644031	425.979	-1.07734	0.101895	-10.5731	3.9726e-26	2.14775e-25
LOC100651788	26.4603	-1.07639	0.414786	-2.59505	0.00945767	0.0120856
LOC100646517	3950.09	-1.07628	0.141807	-7.58972	3.20606e-14	8.68821e-14
LOC105666200	483.866	-1.07594	0.100615	-10.6937	1.08991e-26	6.11185e-26
LOC100644992	299.382	-1.07546	0.095548	-11.2557	2.17153e-29	1.43368e-28
LOC100645079	4748.94	-1.07481	0.121047	-8.87928	6.7294e-19	2.4029e-18
LOC100649210	823.538	-1.07449	0.18969	-5.66442	1.47526e-08	2.82611e-08
LOC100643779	3691.53	-1.07446	0.304414	-3.52961	0.000416169	0.000593203
LOC100645433	232.474	-1.07365	0.243674	-4.4061	1.05248e-05	1.67995e-05
LOC100650536	3296.47	-1.07338	0.214509	-5.00389	5.61838e-07	9.78295e-07
LOC100645052	84.9715	-1.07262	0.408684	-2.62458	0.00867571	0.0111096
LOC100649460	53.0259	-1.07259	0.179688	-5.96919	2.38428e-09	4.81429e-09
LOC100648102	4428.92	-1.07248	0.0811881	-13.2099	7.69667e-40	1.01016e-38
LOC100648966	1052.07	-1.07244	0.083635	-12.8228	1.22168e-37	1.37173e-36
LOC100649212	31.6337	-1.07153	0.290262	-3.6916	0.000222851	0.000324258
LOC105666855	309.762	-1.07076	0.120329	-8.89862	5.65478e-19	2.03327e-18
LOC105667035	183.382	-1.07019	0.173587	-6.16517	7.04062e-10	1.4611e-09
LOC100645357	9318.16	-1.07003	0.0943241	-11.3442	7.92215e-30	5.394e-29
LOC100650902	4175.78	-1.06993	0.0724727	-14.7633	2.52654e-49	6.632e-48
LOC100650338	2356.98	-1.06972	0.138974	-7.69723	1.39047e-14	3.84363e-14
LOC105665822	1928.74	-1.06962	0.0794475	-13.4632	2.57503e-41	3.74067e-40
LOC100652275	7210.85	-1.06901	0.0854428	-12.5114	6.46554e-36	6.41379e-35
LOC105666562	62.1092	-1.06899	0.25171	-4.24691	2.16737e-05	3.39207e-05
LOC100646049	2145.28	-1.06788	0.0941054	-11.3477	7.61207e-30	5.19371e-29
[truncated: 6,099 more rows]

## Sheet: Supp.1.0.3
Supplementary 1.0.3: enriched GO terms for the differentially expressed genes identified in the abdomen tissue between reproductive and sterile workers.
term_ID	description	frequency	log10 p-value
GO:0000003	reproduction	0.00769	-1.9293
GO:0002377	immunoglobulin production	0.00024	-1.75
GO:0016447	somatic recombination of immunoglobulin gene segments	9e-05	-1.3517
GO:0009161	ribonucleoside monophosphate metabolic process	0.02267	-4.8011
GO:0046128	purine ribonucleoside metabolic process	0.01996	-1.8216
GO:0009206	purine ribonucleoside triphosphate biosynthetic process	0.00485	-1.6418
GO:0034404	nucleobase-containing small molecule biosynthetic process	0.01408	-2.3195
GO:0009259	ribonucleotide metabolic process	0.02752	-2.3893
GO:0006119	oxidative phosphorylation	0.0025	-1.9451
GO:0009116	nucleoside metabolic process	0.02917	-2.5041
GO:0009124	nucleoside monophosphate biosynthetic process	0.01486	-2.3862
GO:0009126	purine nucleoside monophosphate metabolic process	0.01916	-4.7371
GO:0006163	purine nucleotide metabolic process	0.02435	-2.4425
GO:0009144	purine nucleoside triphosphate metabolic process	0.01401	-3.5224
GO:0009142	nucleoside triphosphate biosynthetic process	0.00651	-1.7311
GO:0009168	purine ribonucleoside monophosphate biosynthetic process	0.01043	-2.7261
GO:0006753	nucleoside phosphate metabolic process	0.04207	-3.223
GO:0046034	ATP metabolic process	0.01263	-2.5418
GO:0015986	ATP synthesis coupled proton transport	0.00411	-1.3517
GO:0009199	ribonucleoside triphosphate metabolic process	0.01458	-3.6311
GO:0010212	response to ionizing radiation	0.0004	-2.0714
GO:0009056	catabolic process	0.0482	-1.8709
GO:0051276	chromosome organization	0.01477	-3.8739
GO:0010605	negative regulation of macromolecule metabolic process	0.01169	-3.4332
GO:1902679	negative regulation of RNA biosynthetic process	0.00612	-3.5167
GO:0031327	negative regulation of cellular biosynthetic process	0.00768	-1.4527
GO:0045934	negative regulation of nucleobase-containing compound metabolic process	0.00702	-3.3137
GO:0045892	negative regulation of transcription, DNA-templated	0.00592	-2.0687
GO:0000122	negative regulation of transcription from RNA polymerase II promoter	0.00199	-1.3903
GO:0001935	endothelial cell proliferation	0.00022	-1.8297
GO:0008285	negative regulation of cell proliferation	0.00128	-1.438
GO:0061351	neural precursor cell proliferation	0.00033	-1.3506
GO:0009108	coenzyme biosynthetic process	0.01983	-1.4521
GO:0051186	cofactor metabolic process	0.03985	-1.8198
GO:1902600	hydrogen ion transmembrane transport	0.01015	-3.0119
GO:0015991	ATP hydrolysis coupled proton transport	0.00163	-1.3517
GO:0018205	peptidyl-lysine modification	0.00355	-1.6909
GO:0007293	germarium-derived egg chamber formation	7e-05	-2.3689
GO:0048515	spermatid differentiation	0.00036	-1.5432
GO:0009566	fertilization	0.00037	-1.5748
GO:0051321	meiotic cell cycle	0.00176	-1.8027
GO:0048232	male gamete generation	0.00093	-1.9447
GO:0051402	neuron apoptotic process	0.00039	-1.3044
GO:0006360	transcription from RNA polymerase I promoter	0.00051	-1.5397
GO:0042440	pigment metabolic process	0.00485	-1.3077
GO:0022904	respiratory electron transport chain	0.00367	-2.0714
GO:0042775	mitochondrial ATP synthesis coupled electron transport	0.00069	-1.3364
GO:0015980	energy derivation by oxidation of organic compounds	0.01175	-1.8065
GO:0044272	sulfur compound biosynthetic process	0.01235	-1.3985
GO:0007059	chromosome segregation	0.00476	-1.7766
GO:0032107	regulation of response to nutrient levels	0.00011	-1.8824
GO:0042445	hormone metabolic process	0.0009	-1.5474
GO:0042770	signal transduction in response to DNA damage	0.00023	-1.5397
GO:0051301	cell division	0.0123	-3.3661
GO:0007049	cell cycle	0.01885	-1.6761
GO:0006403	RNA localization	0.00118	-2.3773
GO:0006260	DNA replication	0.01577	-2.6129
GO:0048545	response to steroid hormone	0.00118	-1.8065
GO:0009755	hormone-mediated signaling pathway	0.00175	-1.4044
GO:0071559	response to transforming growth factor beta	0.0005	-1.3044
GO:0071396	cellular response to lipid	0.0017	-1.4389
GO:0007179	transforming growth factor beta receptor signaling pathway	0.00042	-1.3506
GO:0015931	nucleobase-containing compound transport	0.00198	-2.3212
GO:0043085	positive regulation of catalytic activity	0.00818	-1.7722
GO:0048008	platelet-derived growth factor receptor signaling pathway	0.00011	-1.4314
GO:0048024	regulation of mRNA splicing, via spliceosome	0.00025	-1.9818
GO:1901576	organic substance biosynthetic process	0.30365	-1.3457
GO:0006508	proteolysis	0.05223	-1.5038
GO:0098732	macromolecule deacylation	0.00085	-1.3364
GO:0006139	nucleobase-containing compound metabolic process	0.26547	-2.7307
GO:0006730	one-carbon metabolic process	0.00328	-1.3517
GO:0040029	regulation of gene expression, epigenetic	0.0013	-2.7668
GO:1901606	alpha-amino acid catabolic process	0.00569	-2.9397
GO:0006026	aminoglycan catabolic process	0.00166	-1.5397
GO:0046395	carboxylic acid catabolic process	0.00945	-1.3038
GO:0044282	small molecule catabolic process	0.01273	-1.7321
GO:0019318	hexose metabolic process	0.00641	-1.4421
GO:0007419	ventral cord development	4e-05	-1.4163
GO:0006954	inflammatory response	0.0011	-1.3149
GO:0042737	drug catabolic process	1e-05	-2.1496
GO:0050954	sensory perception of mechanical stimulus	0.00043	-1.4008
GO:0032268	regulation of cellular protein metabolic process	0.01473	-1.7328
GO:0006090	pyruvate metabolic process	0.00817	-1.3086
GO:0034502	protein localization to chromosome	0.00026	-1.8297
GO:0000018	regulation of DNA recombination	0.00045	-2.0688
GO:0051053	negative regulation of DNA metabolic process	0.00076	-1.5259
GO:0007596	blood coagulation	0.00048	-1.3953
GO:0090662	ATP hydrolysis coupled transmembrane transport	0.01001	-1.5906
GO:0016444	somatic cell DNA recombination	0.00013	-1.5906
GO:0016569	covalent chromatin modification	0.00424	-3.2321
GO:0031056	regulation of histone modification	0.00048	-1.4709
GO:0060968	regulation of gene silencing	0.00029	-2.2984
GO:0035194	posttranscriptional gene silencing by RNA	0.00028	-1.6938
GO:0016574	histone ubiquitination	0.00017	-1.8297
GO:0006333	chromatin assembly or disassembly	0.0012	-2.1989
GO:0006334	nucleosome assembly	0.00089	-2.6271
GO:0006342	chromatin silencing	0.00087	-2.6543
GO:0030866	cortical actin cytoskeleton organization	0.00032	-1.5397
GO:0034654	nucleobase-containing compound biosynthetic process	0.14533	-2.1448
GO:0097659	nucleic acid-templated transcription	0.10721	-1.302
GO:1905037	autophagosome organization	0.00035	-1.3086
GO:0051169	nuclear transport	0.00239	-1.438
GO:0046434	organophosphate catabolic process	0.00365	-1.5301
GO:0014013	regulation of gliogenesis	0.00015	-1.3517
GO:0006536	glutamate metabolic process	0.00201	-1.8297
GO:0051306	mitotic sister chromatid separation	0.00075	-1.675
GO:0030071	regulation of mitotic metaphase/anaphase transition	0.00073	-1.4059
GO:0007127	meiosis I	0.00083	-1.3622
GO:0044784	metaphase/anaphase transition of cell cycle	0.00075	-1.4726
GO:0000819	sister chromatid segregation	0.00241	-1.4296
GO:1903047	mitotic cell cycle process	0.00514	-1.3421
GO:0006520	cellular amino acid metabolic process	0.05591	-1.4972
GO:0044275	cellular carbohydrate catabolic process	0.00197	-1.4726
GO:0051171	regulation of nitrogen compound metabolic process	0.10926	-3.1038
GO:0080090	regulation of primary metabolic process	0.11675	-3.095
GO:0031323	regulation of cellular metabolic process	0.11662	-1.8079
GO:0051252	regulation of RNA metabolic process	0.10029	-1.8322
GO:2000112	regulation of cellular macromolecule biosynthetic process	0.10683	-1.6762
GO:1903506	regulation of nucleic acid-templated transcription	0.09965	-1.5369
GO:0009889	regulation of biosynthetic process	0.10834	-1.3913
GO:0002200	somatic diversification of immune receptors	0.00014	-1.75
GO:0051028	mRNA transport	0.00075	-1.3077
GO:0050658	RNA transport	0.001	-1.4067
GO:0090304	nucleic acid metabolic process	0.21449	-1.4177
GO:0080134	regulation of response to stress	0.00337	-1.4725
GO:0002706	regulation of lymphocyte mediated immunity	0.00022	-1.4314
GO:0050776	regulation of immune response	0.0015	-1.438
GO:0002822	regulation of adaptive immune response based on somatic recombination of immune receptors built from immunoglobulin superfamily domains	0.00023	-1.3517
GO:0051225	spindle assembly	0.00046	-1.3506
GO:1901565	organonitrogen compound catabolic process	0.01195	-2.108
GO:0032465	regulation of cytokinesis	0.00064	-1.4059
GO:0051100	negative regulation of binding	0.00032	-1.4059
GO:0006323	DNA packaging	0.00227	-1.5419
GO:0009112	nucleobase metabolic process	0.00481	-2.2282
GO:0044764	multi-organism cellular process	0.00325	-1.3483
GO:0071824	protein-DNA complex subunit organization	0.00238	-1.6551
GO:0051168	nuclear export	0.00119	-1.3295
GO:0009066	aspartate family amino acid metabolic process	0.00828	-1.8116
GO:0006378	mRNA polyadenylation	0.00044	-1.4059
GO:0019941	modification-dependent protein catabolic process	0.00612	-1.9061
GO:0030163	protein catabolic process	0.00997	-1.4855
GO:0044265	cellular macromolecule catabolic process	0.01268	-1.556
GO:2001251	negative regulation of chromosome organization	0.00061	-1.7506
GO:0043123	positive regulation of I-kappaB kinase/NF-kappaB signaling	0.00037	-1.3396
GO:0097305	response to alcohol	0.00055	-1.5285
GO:0046661	male sex differentiation	0.00032	-1.5028
GO:0034655	nucleobase-containing compound catabolic process	0.0076	-1.3515
GO:0048285	organelle fission	0.00463	-2.2138
GO:0033043	regulation of organelle organization	0.00495	-1.4405
GO:0007417	central nervous system development	0.00191	-1.3165
GO:0006281	DNA repair	0.02234	-1.7677
GO:2001020	regulation of response to DNA damage stimulus	0.00078	-1.4516
GO:2000779	regulation of double-strand break repair	0.00015	-1.3517
GO:0007291	sperm individualization	3e-05	-1.3517
GO:2000058	regulation of protein ubiquitination involved in ubiquitin-dependent protein catabolic process	9e-05	-1.828
GO:1903322	positive regulation of protein modification by small protein conjugation or removal	0.00049	-1.4163
GO:1903052	positive regulation of proteolysis involved in cellular protein catabolic process	0.00034	-1.5814
GO:0032436	positive regulation of proteasomal ubiquitin-dependent protein catabolic process	0.00022	-1.5748
GO:0043280	positive regulation of cysteine-type endopeptidase activity involved in apoptotic process	0.00023	-1.5397
GO:0051443	positive regulation of ubiquitin-protein transferase activity	0.00028	-1.3517

## Sheet: Supp.1.0.4
Supplementary 1.0.4: enriched GO terms for the up-regulated genes in the abdomen of reproductive workers compared to sterile workers.
term_ID	description	frequency	log10 p-value
GO:0000003	reproduction	0.00769	-8.7361
GO:0006913	nucleocytoplasmic transport	0.00237	-12.1533
GO:0070727	cellular macromolecule localization	0.01561	-8.7512
GO:0006886	intracellular protein transport	0.01199	-2.3926
GO:0008104	protein localization	0.02626	-6.553
GO:0006606	protein import into nucleus	0.00102	-4.2038
GO:0006406	mRNA export from nucleus	0.00056	-6.1803
GO:0071426	ribonucleoprotein complex export from nucleus	0.00097	-7.7729
GO:0071428	rRNA-containing ribonucleoprotein complex export from nucleus	0.0004	-3.0577
GO:0051649	establishment of localization in cell	0.01679	-3.9729
GO:0045184	establishment of protein localization	0.02407	-2.1248
GO:0007156	homophilic cell adhesion via plasma membrane adhesion molecules	0.00095	-2.2912
GO:0016339	calcium-dependent cell-cell adhesion via plasma membrane cell adhesion molecules	4e-05	-2.1932
GO:0009987	cellular process	0.6378	-2.1568
GO:0032501	multicellular organismal process	0.02373	-3.1423
GO:0065007	biological regulation	0.20498	-35.6978
GO:0070647	protein modification by small protein conjugation or removal	0.00821	-17.6233
GO:0071840	cellular component organization or biogenesis	0.08568	-31.2272
GO:0051173	positive regulation of nitrogen compound metabolic process	0.00685	-15.9015
GO:0048522	positive regulation of cellular process	0.01585	-3.6811
GO:0045860	positive regulation of protein kinase activity	0.00134	-3.3324
GO:0001932	regulation of protein phosphorylation	0.0043	-2.4487
GO:1902680	positive regulation of RNA biosynthetic process	0.00521	-11.4956
GO:0031325	positive regulation of cellular metabolic process	0.01004	-9.4354
GO:0019220	regulation of phosphate metabolic process	0.00579	-2.7419
GO:0051254	positive regulation of RNA metabolic process	0.00535	-3.7981
GO:0010628	positive regulation of gene expression	0.00653	-2.7464
GO:0045893	positive regulation of transcription, DNA-templated	0.00519	-7.4697
GO:0045944	positive regulation of transcription from RNA polymerase II promoter	0.00369	-4.4752
GO:0008156	negative regulation of DNA replication	0.00032	-2.2475
GO:0010562	positive regulation of phosphorus metabolic process	0.00282	-2.4431
GO:0043549	regulation of kinase activity	0.00319	-2.8933
GO:0031401	positive regulation of protein modification process	0.00303	-2.9502
GO:0042327	positive regulation of phosphorylation	0.00245	-3.0448
GO:0051054	positive regulation of DNA metabolic process	0.00054	-2.6137
GO:0045740	positive regulation of DNA replication	0.00012	-2.0903
GO:0032259	methylation	0.03103	-6.4015
GO:0051301	cell division	0.0123	-16.8606
GO:0043933	macromolecular complex subunit organization	0.02371	-15.5129
GO:0033554	cellular response to stress	0.02967	-12.1206
GO:0006281	DNA repair	0.02234	-6.5956
GO:1901360	organic cyclic compound metabolic process	0.30324	-33.862
GO:0009790	embryo development	0.00311	-4.8114
GO:2000026	regulation of multicellular organismal development	0.00416	-2.0576
GO:0030154	cell differentiation	0.01133	-2.0811
GO:0048856	anatomical structure development	0.0254	-2.1364
GO:0006725	cellular aromatic compound metabolic process	0.29628	-33.6587
GO:0009057	macromolecule catabolic process	0.01953	-4.1385
GO:0000375	RNA splicing, via transesterification reactions	0.0032	-16.2258
GO:0048024	regulation of mRNA splicing, via spliceosome	0.00025	-2.2681
GO:0000245	spliceosomal complex assembly	0.00043	-3.3658
GO:0006376	mRNA splice site selection	0.00022	-2.29
GO:0031442	positive regulation of mRNA 3'-end processing	1e-05	-2.2878
GO:0000387	spliceosomal snRNP assembly	0.00052	-2.7547
GO:0000381	regulation of alternative mRNA splicing, via spliceosome	0.00017	-4.6518
GO:0000398	mRNA splicing, via spliceosome	0.00315	-4.0962
GO:0045292	mRNA cis splicing, via spliceosome	0.00031	-2.1932
GO:0030010	establishment of cell polarity	0.00052	-2.0373
GO:0051321	meiotic cell cycle	0.00176	-15.5343
GO:0044703	multi-organism reproductive process	0.00335	-6.1312
GO:0003006	developmental process involved in reproduction	0.00296	-2.8809
GO:0044764	multi-organism cellular process	0.00325	-2.7818
GO:0048608	reproductive structure development	0.00155	-2.2414
GO:0007283	spermatogenesis	0.00091	-3.2483
GO:0007276	gamete generation	0.00159	-3.75
GO:0048477	oogenesis	0.00054	-4.0749
GO:0022412	cellular process involved in reproduction in multicellular organism	0.00107	-2.5558
GO:0043412	macromolecule modification	0.09785	-2.1847
GO:1902579	multi-organism localization	0.00011	-3.2694
GO:0012501	programmed cell death	0.0043	-2.1065
GO:0007059	chromosome segregation	0.00476	-2.174
GO:2000177	regulation of neural precursor cell proliferation	0.00017	-2.4077
GO:0006928	movement of cell or subcellular component	0.00973	-2.4606
GO:0051302	regulation of cell division	0.00083	-4.5241
GO:0051236	establishment of RNA localization	0.00101	-12.032
GO:0051028	mRNA transport	0.00075	-4.6502
GO:0016973	poly(A)+ mRNA export from nucleus	0.00023	-2.2878
GO:0010501	RNA secondary structure unwinding	0.00025	-2.5969
GO:0050657	nucleic acid transport	0.001	-12.032
GO:0007049	cell cycle	0.01885	-9.0215
GO:0060249	anatomical structure homeostasis	0.00185	-2.9012
GO:0016073	snRNA metabolic process	0.00035	-4.853
GO:0040008	regulation of growth	0.00172	-2.0909
GO:0046483	heterocycle metabolic process	0.29664	-32.0009
GO:0006310	DNA recombination	0.01641	-11.8715
GO:0090503	RNA phosphodiester bond hydrolysis, exonucleolytic	0.00146	-3.5968
GO:0044093	positive regulation of molecular function	0.0089	-6.4589
GO:0050790	regulation of catalytic activity	0.01575	-3.2536
GO:0051347	positive regulation of transferase activity	0.00188	-5.2662
GO:1904029	regulation of cyclin-dependent protein kinase activity	0.00066	-2.8669
GO:0045737	positive regulation of cyclin-dependent protein serine/threonine kinase activity	0.00018	-3.5968
GO:0033238	regulation of cellular amine metabolic process	0.00021	-2.2771
GO:0048519	negative regulation of biological process	0.01984	-2.4065
GO:0090305	nucleic acid phosphodiester bond hydrolysis	0.02271	-5.3871
GO:1903311	regulation of mRNA metabolic process	0.00044	-13.0804
GO:0097711	ciliary basal body docking	1e-05	-2.7627
GO:0040029	regulation of gene expression, epigenetic	0.0013	-6.8576
GO:0009411	response to UV	0.00054	-2.4418
GO:0010332	response to gamma radiation	0.00012	-2.2475
GO:0030397	membrane disassembly	2e-05	-2.6149
GO:0034660	ncRNA metabolic process	0.03407	-2.9344
GO:0035329	hippo signaling	0.00012	-2.1932
GO:0032784	regulation of DNA-templated transcription, elongation	0.0015	-6.1642
GO:0032968	positive regulation of transcription elongation from RNA polymerase II promoter	0.00029	-2.7627
GO:0010827	regulation of glucose transport	0.00013	-2.322
GO:0010586	miRNA metabolic process	4e-05	-2.9421
GO:0010608	posttranscriptional regulation of gene expression	0.00719	-7.3482
GO:1902679	negative regulation of RNA biosynthetic process	0.00612	-12.8437
GO:0048523	negative regulation of cellular process	0.0183	-9.7043
GO:0060964	regulation of gene silencing by miRNA	7e-05	-3.8386
GO:0060968	regulation of gene silencing	0.00029	-6.1437
GO:0031327	negative regulation of cellular biosynthetic process	0.00768	-7.9226
GO:0051253	negative regulation of RNA metabolic process	0.00626	-2.3203
GO:0045934	negative regulation of nucleobase-containing compound metabolic process	0.00702	-2.0129
GO:0045892	negative regulation of transcription, DNA-templated	0.00592	-2.1097
GO:0010629	negative regulation of gene expression	0.00784	-2.2798
GO:0006342	chromatin silencing	0.00087	-2.7211
GO:0010605	negative regulation of macromolecule metabolic process	0.01169	-2.4743
GO:0010558	negative regulation of macromolecule biosynthetic process	0.00739	-10.4331
GO:0017148	negative regulation of translation	0.0009	-4.6381
GO:0031047	gene silencing by RNA	0.00089	-9.0317
GO:0035195	gene silencing by miRNA	0.0002	-3.0236
GO:0000122	negative regulation of transcription from RNA polymerase II promoter	0.00199	-7.5986
GO:0016441	posttranscriptional gene silencing	0.0003	-6.1917
GO:0006352	DNA-templated transcription, initiation	0.00766	-2.2661
GO:0090304	nucleic acid metabolic process	0.21449	-68.7938
GO:0030522	intracellular receptor signaling pathway	0.00075	-2.1105
GO:0034248	regulation of cellular amide metabolic process	0.007	-6.5792
GO:0032268	regulation of cellular protein metabolic process	0.01473	-5.4243
GO:0051248	negative regulation of protein metabolic process	0.00435	-4.3786
GO:0031399	regulation of protein modification process	0.00565	-2.1508
GO:1901699	cellular response to nitrogen compound	0.00121	-3.2009
GO:0030422	production of siRNA involved in RNA interference	7e-05	-2.9421
GO:0031050	dsRNA fragmentation	0.00016	-3.001
GO:0043331	response to dsRNA	0.00025	-3.0069
GO:0016579	protein deubiquitination	0.00195	-6.2123
GO:0000338	protein deneddylation	0.00017	-2.6149
GO:0016578	histone deubiquitination	0.00012	-3.355
GO:0016567	protein ubiquitination	0.00523	-2.9745
GO:0000209	protein polyubiquitination	0.00066	-3.271
GO:0070536	protein K63-linked deubiquitination	7e-05	-2.2878
GO:0044260	cellular macromolecule metabolic process	0.34276	-26.9345
GO:0043488	regulation of mRNA stability	0.00018	-2.7546
GO:0006259	DNA metabolic process	0.05607	-3.7233
GO:0006357	regulation of transcription from RNA polymerase II promoter	0.01273	-5.1308
GO:0006367	transcription initiation from RNA polymerase II promoter	0.00109	-2.3036
GO:0034641	cellular nitrogen compound metabolic process	0.34137	-25.4177
GO:0006479	protein methylation	0.00343	-4.5052
GO:0006306	DNA methylation	0.0019	-3.9554
GO:0034968	histone lysine methylation	0.001	-3.4926
GO:0031060	regulation of histone methylation	0.0002	-3.6022
GO:0031058	positive regulation of histone modification	0.00023	-3.4768
GO:0051571	positive regulation of histone H3-K4 methylation	3e-05	-3.2694
GO:0018205	peptidyl-lysine modification	0.00355	-9.625
GO:0006396	RNA processing	0.0321	-2.8603
GO:0006333	chromatin assembly or disassembly	0.0012	-10.2176
GO:0006338	chromatin remodeling	0.00137	-3.4509
GO:0006336	DNA replication-independent nucleosome assembly	0.00012	-3.0577
GO:0006334	nucleosome assembly	0.00089	-4.1376
GO:1902275	regulation of chromatin organization	0.00069	-7.4539
GO:0030261	chromosome condensation	0.00108	-2.7696
GO:0016570	histone modification	0.00373	-9.6851
GO:0016569	covalent chromatin modification	0.00424	-7.2751
GO:0050821	protein stabilization	0.00045	-2.5317
GO:0044271	cellular nitrogen compound biosynthetic process	0.22502	-16.8278
GO:0031145	anaphase-promoting complex-dependent catabolic process	0.00021	-4.4094
GO:0007077	mitotic nuclear envelope disassembly	0	-2.6149
GO:0035186	syncytial blastoderm mitotic cell cycle	1e-05	-2.4705
GO:0000731	DNA synthesis involved in DNA repair	0.00019	-3.0577
GO:0098727	maintenance of cell number	0.00036	-3.1701
GO:0006270	DNA replication initiation	0.00141	-3.2679
GO:0033260	nuclear DNA replication	0.00036	-2.7279
GO:1901362	organic cyclic compound biosynthetic process	0.17871	-22.2944
GO:0009966	regulation of signal transduction	0.00857	-2.6824
GO:0048584	positive regulation of response to stimulus	0.00461	-2.1993
GO:0051056	regulation of small GTPase mediated signal transduction	0.00218	-2.0164
GO:0030177	positive regulation of Wnt signaling pathway	0.00028	-2.479
GO:0030178	negative regulation of Wnt signaling pathway	0.00037	-2.8112
GO:0090263	positive regulation of canonical Wnt signaling pathway	0.00019	-2.322
GO:0019438	aromatic compound biosynthetic process	0.16954	-26.733
GO:0018130	heterocycle biosynthetic process	0.17388	-25.6065
GO:0075733	intracellular transport of virus	6e-05	-3.2694
GO:0016032	viral process	0.00131	-2.891
GO:1902583	multi-organism intracellular transport	6e-05	-3.2694
GO:0000280	nuclear division	0.00422	-12.9151
GO:0051225	spindle assembly	0.00046	-3.5627
GO:0070192	chromosome organization involved in meiotic cell cycle	0.00031	-2.1899
GO:0051784	negative regulation of nuclear division	0.00061	-2.7999
GO:0051306	mitotic sister chromatid separation	0.00075	-6.3067
GO:0007143	female meiotic division	0.00012	-2.1008
GO:0090307	mitotic spindle assembly	0.00024	-4.7037
GO:0045143	homologous chromosome segregation	0.00025	-3.6543
GO:0045132	meiotic chromosome segregation	0.0005	-2.3345
GO:0007080	mitotic metaphase plate congression	0.0002	-2.6181
GO:0000070	mitotic sister chromatid segregation	0.00192	-3.4095
GO:0007062	sister chromatid cohesion	0.00098	-3.0213
GO:0007052	mitotic spindle organization	0.00049	-3.5849
GO:0031329	regulation of cellular catabolic process	0.00093	-3.9839
GO:1903050	regulation of proteolysis involved in cellular protein catabolic process	0.00056	-2.8231
GO:0008356	asymmetric cell division	0.00012	-2.7585
GO:0031098	stress-activated protein kinase signaling cascade	0.0006	-2.1706
GO:0050000	chromosome localization	0.0003	-5.5732
GO:0033750	ribosome localization	0.00037	-3.5968
GO:0051656	establishment of organelle localization	0.0018	-2.1211
GO:0034629	cellular protein complex localization	0.00033	-2.6149
GO:0031123	RNA 3'-end processing	0.00145	-2.2833
GO:0030030	cell projection organization	0.00608	-3.4343
GO:0032774	RNA biosynthetic process	0.10925	-5.5815
GO:0002562	somatic diversification of immune receptors via germline recombination within a single locus	0.00012	-2.322
GO:0030097	hemopoiesis	0.00169	-2.3213
GO:0016445	somatic diversification of immunoglobulins	0.0001	-2.2509
GO:0006323	DNA packaging	0.00227	-9.2852
GO:0032508	DNA duplex unwinding	0.0059	-2.811
GO:0071103	DNA conformation change	0.0108	-2.983
GO:0006304	DNA modification	0.00339	-4.0614
GO:0038083	peptidyl-tyrosine autophosphorylation	0.00011	-2.4705
GO:0032507	maintenance of protein location in cell	0.00057	-2.1523
GO:0000226	microtubule cytoskeleton organization	0.00293	-7.5727
GO:0070507	regulation of microtubule cytoskeleton organization	0.0006	-4.1207
GO:0007098	centrosome cycle	0.00038	-6.1163
GO:0007099	centriole replication	0.00015	-3.2774
GO:0031122	cytoplasmic microtubule organization	0.00026	-2.0903
GO:0046785	microtubule polymerization	0.00059	-2.2846
GO:0022613	ribonucleoprotein complex biogenesis	0.01614	-11.1652
GO:0022607	cellular component assembly	0.02484	-7.6674
GO:0048749	compound eye development	0.0002	-2.3671
GO:0000724	double-strand break repair via homologous recombination	0.0012	-5.3876
GO:0009889	regulation of biosynthetic process	0.10834	-41.341
GO:0080090	regulation of primary metabolic process	0.11675	-7.6808
GO:2001141	regulation of RNA biosynthetic process	0.09969	-17.355
GO:0019219	regulation of nucleobase-containing compound metabolic process	0.10258	-33.9788
GO:0006355	regulation of transcription, DNA-templated	0.09917	-14.3067
GO:0006351	transcription, DNA-templated	0.10659	-2.7906
GO:0010468	regulation of gene expression	0.10815	-5.8806
GO:2000112	regulation of cellular macromolecule biosynthetic process	0.10683	-7.2246
GO:0060255	regulation of macromolecule metabolic process	0.11716	-2.5661
GO:0006468	protein phosphorylation	0.04137	-4.4222
GO:0036211	protein modification process	0.07726	-18.0206
GO:0048729	tissue morphogenesis	0.0018	-4.7047
GO:0060429	epithelium development	0.003	-3.6885
GO:0016331	morphogenesis of embryonic epithelium	0.0004	-2.6714
GO:0061053	somite development	0.00023	-2.2475
GO:0001843	neural tube closure	0.00019	-3.2679
GO:0001841	neural tube formation	0.00023	-2.1822
GO:0072175	epithelial tube formation	0.00029	-2.0167
GO:0009792	embryo development ending in birth or egg hatching	0.00155	-2.748
GO:0001738	morphogenesis of a polarized epithelium	0.00021	-2.0368
GO:0048138	germ-line cyst encapsulation	1e-05	-2.2878
GO:0008380	RNA splicing	0.00413	-3.4399
GO:1900034	regulation of cellular response to heat	4e-05	-2.4705
GO:0071826	ribonucleoprotein complex subunit organization	0.00377	-6.7199
GO:0006325	chromatin organization	0.00668	-2.0142
GO:0034622	cellular macromolecular complex assembly	0.01211	-2.0822
GO:0071897	DNA biosynthetic process	0.00676	-4.7055
GO:0035282	segmentation	0.00036	-3.4456
GO:0007350	blastoderm segmentation	0.00013	-2.9324
GO:0008595	anterior/posterior axis specification, embryo	9e-05	-2.2667
GO:0009798	axis specification	0.00032	-2.3574
GO:0009952	anterior/posterior pattern specification	0.00059	-2.4805
GO:0034504	protein localization to nucleus	0.00129	-2.5486
GO:0006302	double-strand break repair	0.00211	-3.3174
GO:0051128	regulation of cellular component organization	0.01586	-6.8547
GO:0016482	cytosolic transport	0.00076	-5.2003
GO:0006378	mRNA polyadenylation	0.00044	-6.1074
GO:0034475	U4 snRNA 3'-end processing	7e-05	-2.2878
GO:0031124	mRNA 3'-end processing	0.00066	-2.7885
GO:0042795	snRNA transcription from RNA polymerase II promoter	3e-05	-2.1814
GO:0051716	cellular response to stimulus	0.09561	-2.7992
GO:0006289	nucleotide-excision repair	0.0031	-3.8588
GO:0006284	base-excision repair	0.0027	-2.322
GO:0006369	termination of RNA polymerase II transcription	0.00015	-2.6149
GO:0006513	protein monoubiquitination	0.00016	-2.0955
GO:0098813	nuclear chromosome segregation	0.00294	-10.5346
GO:0000278	mitotic cell cycle	0.00561	-5.1631
GO:2001251	negative regulation of chromosome organization	0.00061	-4.9023
GO:2001252	positive regulation of chromosome organization	0.00026	-5.2519
GO:0051726	regulation of cell cycle	0.00547	-5.3598
GO:0045841	negative regulation of mitotic metaphase/anaphase transition	0.00046	-3.355
GO:0044772	mitotic cell cycle phase transition	0.00201	-5.5398
GO:0044784	metaphase/anaphase transition of cell cycle	0.00075	-6.4615
GO:0045931	positive regulation of mitotic cell cycle	0.00051	-2.9578
GO:0007346	regulation of mitotic cell cycle	0.00269	-5.0874
GO:0051304	chromosome separation	0.00123	-3.6193
GO:1900087	positive regulation of G1/S transition of mitotic cell cycle	9e-05	-2.7279
GO:0032465	regulation of cytokinesis	0.00064	-3.3659
GO:0032467	positive regulation of cytokinesis	0.00018	-3.0577
GO:0030071	regulation of mitotic metaphase/anaphase transition	0.00073	-3.0686
GO:1901987	regulation of cell cycle phase transition	0.00163	-4.4425
GO:1901988	negative regulation of cell cycle phase transition	0.0009	-8.4954
GO:0033047	regulation of mitotic sister chromatid segregation	0.00084	-3.6693
GO:0010972	negative regulation of G2/M transition of mitotic cell cycle	0.00027	-2.6966
GO:0033048	negative regulation of mitotic sister chromatid segregation	0.00049	-3.9554
GO:1901989	positive regulation of cell cycle phase transition	0.00027	-5.1215
GO:0007093	mitotic cell cycle checkpoint	0.00098	-5.6005
GO:0000076	DNA replication checkpoint	0.00015	-2.1932
GO:0000075	cell cycle checkpoint	0.00143	-4.7601
GO:0000082	G1/S transition of mitotic cell cycle	0.00062	-3.0418
GO:0000077	DNA damage checkpoint	0.00074	-2.2154
GO:0031577	spindle checkpoint	0.00048	-3.001
GO:0000086	G2/M transition of mitotic cell cycle	0.00052	-4.3582
GO:1903047	mitotic cell cycle process	0.00514	-3.067
GO:0022402	cell cycle process	0.01053	-3.6343
GO:0033044	regulation of chromosome organization	0.00115	-4.3236
GO:0010638	positive regulation of organelle organization	0.00205	-2.764
GO:0016574	histone ubiquitination	0.00017	-2.2535
GO:0000904	cell morphogenesis involved in differentiation	0.00188	-2.8695
GO:0007409	axonogenesis	0.00118	-2.0198
GO:0032990	cell part morphogenesis	0.00174	-2.2434
GO:0031175	neuron projection development	0.0022	-2.6652
GO:0018105	peptidyl-serine phosphorylation	0.00087	-2.8317
GO:0032200	telomere organization	0.00133	-4.4213
GO:0006260	DNA replication	0.01577	-3.9833
GO:0007144	female meiosis I	2e-05	-2.2878
GO:0051276	chromosome organization	0.01477	-4.3332
GO:1903747	regulation of establishment of protein localization to mitochondrion	0.00018	-2.021
GO:0034453	microtubule anchoring	0.0001	-2.7279
GO:0030038	contractile actin filament bundle assembly	0.00019	-2.2846
GO:0032231	regulation of actin filament bundle assembly	0.00023	-2.2846
GO:0045886	negative regulation of synaptic growth at neuromuscular junction	2e-05	-2.1932
GO:0046621	negative regulation of organ growth	6e-05	-2.1814
GO:0043124	negative regulation of I-kappaB kinase/NF-kappaB signaling	0.00012	-2.2878
GO:0018393	internal peptidyl-lysine acetylation	0.00143	-9.7465
GO:0043984	histone H4-K16 acetylation	6e-05	-3.2694
GO:0043981	histone H4-K5 acetylation	4e-05	-2.9421
GO:0043982	histone H4-K8 acetylation	4e-05	-2.9421
GO:0043968	histone H2A acetylation	0.0001	-2.4705
GO:0043967	histone H4 acetylation	0.00025	-3.2915
GO:0043966	histone H3 acetylation	0.00027	-5.173
GO:0016925	protein sumoylation	0.00045	-3.7994
GO:0006473	protein acetylation	0.00181	-9.3279
GO:0002520	immune system development	0.00188	-3.4948
GO:0046649	lymphocyte activation	0.0012	-2.7469
GO:0009887	animal organ morphogenesis	0.00264	-2.4369
GO:0050794	regulation of cellular process	0.1884	-13.5434
GO:0006996	organelle organization	0.03595	-3.8393
GO:0000469	cleavage involved in rRNA processing	0.00053	-3.0069
GO:0043044	ATP-dependent chromatin remodeling	0.00046	-4.2593
GO:0006402	mRNA catabolic process	0.00232	-5.7384
GO:0016075	rRNA catabolic process	0.00059	-2.29
GO:0043632	modification-dependent macromolecule catabolic process	0.00627	-4.4969
GO:0034427	nuclear-transcribed mRNA catabolic process, exonucleolytic, 3'-5'	0.0001	-2.9421
GO:0071028	nuclear mRNA surveillance	0.00012	-2.9421
GO:0071025	RNA surveillance	0.00024	-3.2694
GO:0006401	RNA catabolic process	0.00395	-2.2896
GO:0006397	mRNA processing	0.00561	-5.4109
GO:0000184	nuclear-transcribed mRNA catabolic process, nonsense-mediated decay	0.0003	-2.0742
GO:0006511	ubiquitin-dependent protein catabolic process	0.00584	-3.0422
GO:0071407	cellular response to organic cyclic compound	0.00172	-2.8103
GO:0006261	DNA-dependent DNA replication	0.00576	-2.9043
GO:0006379	mRNA cleavage	0.00046	-2.2475

## Sheet: Supp.1.0.5
Supplementary 1.0.5: enriched GO terms for the up-regulated genes in the abdomen of sterile workers compared to reproductive workers.
term_ID	description	frequency	log10 p-value
GO:0009126	purine nucleoside monophosphate metabolic process	0.01916	-13.5623
GO:0046390	ribose phosphate biosynthetic process	0.01778	-5.7025
GO:0006165	nucleoside diphosphate phosphorylation	0.006	-2.7731
GO:0006189	'de novo' IMP biosynthetic process	0.00398	-1.3851
GO:0009116	nucleoside metabolic process	0.02917	-3.6447
GO:0009117	nucleotide metabolic process	0.04166	-2.2816
GO:0009124	nucleoside monophosphate biosynthetic process	0.01486	-6.6318
GO:0009135	purine nucleoside diphosphate metabolic process	0.00598	-4.5139
GO:0006163	purine nucleotide metabolic process	0.02435	-13.3096
GO:0090407	organophosphate biosynthetic process	0.0411	-2.0607
GO:0009141	nucleoside triphosphate metabolic process	0.01605	-5.4441
GO:0009152	purine ribonucleotide biosynthetic process	0.01337	-5.9605
GO:0046040	IMP metabolic process	0.00418	-1.9396
GO:0009163	nucleoside biosynthetic process	0.01435	-1.6839
GO:0009161	ribonucleoside monophosphate metabolic process	0.02267	-11.6783
GO:0009168	purine ribonucleoside monophosphate biosynthetic process	0.01043	-7.1702
GO:0009165	nucleotide biosynthetic process	0.02562	-2.5954
GO:0009185	ribonucleoside diphosphate metabolic process	0.00599	-4.5139
GO:0046034	ATP metabolic process	0.01263	-6.6644
GO:0046031	ADP metabolic process	0.00554	-4.098
GO:0046128	purine ribonucleoside metabolic process	0.01996	-2.8348
GO:0046129	purine ribonucleoside biosynthetic process	0.00923	-2.8391
GO:0009205	purine ribonucleoside triphosphate metabolic process	0.01366	-1.5697
GO:0009259	ribonucleotide metabolic process	0.02752	-12.1256
GO:0006096	glycolytic process	0.00545	-3.2921
GO:0072522	purine-containing compound biosynthetic process	0.01502	-6.3972
GO:0010038	response to metal ion	0.00132	-2.7359
GO:0048878	chemical homeostasis	0.00543	-4.4566
GO:0055081	anion homeostasis	0.00045	-1.517
GO:0055080	cation homeostasis	0.00378	-3.7245
GO:0019725	cellular homeostasis	0.01253	-3.8732
GO:0006879	cellular iron ion homeostasis	0.0011	-1.9455
GO:0006873	cellular ion homeostasis	0.00324	-4.5553
GO:0006875	cellular metal ion homeostasis	0.0025	-2.0661
GO:0006885	regulation of pH	0.00066	-3.3142
GO:0051453	regulation of intracellular pH	0.00028	-1.9512
GO:0051452	intracellular pH reduction	0.00015	-1.7289
GO:0030004	cellular monovalent inorganic cation homeostasis	0.00042	-3.1111
GO:0098771	inorganic ion homeostasis	0.0041	-3.964
GO:0098660	inorganic ion transmembrane transport	0.02317	-10.0188
GO:0015991	ATP hydrolysis coupled proton transport	0.00163	-4.7159
GO:0006820	anion transport	0.01956	-1.5683
GO:0006813	potassium ion transport	0.00476	-1.7987
GO:1902600	hydrogen ion transmembrane transport	0.01015	-6.9175
GO:0098656	anion transmembrane transport	0.01012	-7.2629
GO:0098655	cation transmembrane transport	0.0229	-6.0668
GO:0030001	metal ion transport	0.01677	-1.3907
GO:0015698	inorganic anion transport	0.00872	-4.4375
GO:0015711	organic anion transport	0.01192	-4.7651
GO:0034975	protein folding in endoplasmic reticulum	8e-05	-1.6623
GO:0032981	mitochondrial respiratory chain complex I assembly	0.00013	-3.0494
GO:0034551	mitochondrial respiratory chain complex III assembly	0.00021	-1.3851
GO:0042737	drug catabolic process	1e-05	-3.3455
GO:0017001	antibiotic catabolic process	0.00019	-1.7272
GO:0016999	antibiotic metabolic process	0.00055	-3.1186
GO:0042157	lipoprotein metabolic process	0.0021	-2.23
GO:0017144	drug metabolic process	0.00058	-6.0275
GO:0072593	reactive oxygen species metabolic process	0.00282	-2.6142
GO:1901137	carbohydrate derivative biosynthetic process	0.03651	-4.4379
GO:0001935	endothelial cell proliferation	0.00022	-1.4861
GO:0006733	oxidoreduction coenzyme metabolic process	0.01273	-9.3729
GO:0009108	coenzyme biosynthetic process	0.01983	-5.2736
GO:0051188	cofactor biosynthetic process	0.02763	-2.0475
GO:1901135	carbohydrate derivative metabolic process	0.06319	-8.256
GO:0006790	sulfur compound metabolic process	0.01822	-2.8841
GO:0043112	receptor metabolic process	0.00037	-1.7674
GO:0051186	cofactor metabolic process	0.03985	-5.04
GO:0006091	generation of precursor metabolites and energy	0.0194	-4.4226
GO:0005975	carbohydrate metabolic process	0.0526	-9.6826
GO:0018298	protein-chromophore linkage	0.00095	-1.6623
GO:0007311	maternal specification of dorsal/ventral axis, oocyte, germ-line encoded	0	-2.4944
GO:1901568	fatty acid derivative metabolic process	0.00017	-2.5056
GO:0045199	maintenance of epithelial cell apical/basal polarity	3e-05	-1.3851
GO:1903409	reactive oxygen species biosynthetic process	0.00023	-1.7289
GO:0002274	myeloid leukocyte activation	0.00033	-1.3737
GO:0070085	glycosylation	0.00415	-3.3977
GO:0046148	pigment biosynthetic process	0.00448	-2.8768
GO:0042168	heme metabolic process	0.00267	-1.3846
GO:0035384	thioester biosynthetic process	0.00151	-3.6046
GO:0044272	sulfur compound biosynthetic process	0.01235	-3.1644
GO:0046949	fatty-acyl-CoA biosynthetic process	3e-05	-1.3851
GO:0006749	glutathione metabolic process	0.00151	-1.6489
GO:0016226	iron-sulfur cluster assembly	0.00219	-1.3416
GO:0006637	acyl-CoA metabolic process	0.00254	-1.4018
GO:0006085	acetyl-CoA biosynthetic process	0.00111	-2.217
GO:0006084	acetyl-CoA metabolic process	0.00172	-3.055
GO:0032781	positive regulation of ATPase activity	0.00033	-2.7718
GO:0097428	protein maturation by iron-sulfur cluster transfer	0.00067	-1.3851
GO:0008592	regulation of Toll signaling pathway	1e-05	-1.5379
GO:0072524	pyridine-containing compound metabolic process	0.01351	-8.3729
GO:0006081	cellular aldehyde metabolic process	0.00753	-4.0075
GO:0016051	carbohydrate biosynthetic process	0.01079	-2.5063
GO:0009311	oligosaccharide metabolic process	0.00342	-1.4336
GO:0043603	cellular amide metabolic process	0.06879	-1.8659
GO:0015980	energy derivation by oxidation of organic compounds	0.01175	-9.4343
GO:0009060	aerobic respiration	0.00618	-3.0931
GO:0006112	energy reserve metabolic process	0.00168	-1.3881
GO:0006099	tricarboxylic acid cycle	0.00469	-2.1407
GO:0022900	electron transport chain	0.00564	-1.3972
GO:0022904	respiratory electron transport chain	0.00367	-3.1679
GO:0042775	mitochondrial ATP synthesis coupled electron transport	0.00069	-2.7663
GO:0009268	response to pH	0.00011	-1.3851
GO:0048678	response to axon injury	0.00011	-1.5317
GO:0002181	cytoplasmic translation	0.00064	-2.659
GO:0006103	2-oxoglutarate metabolic process	0.0002	-3.0494
GO:0009581	detection of external stimulus	0.00057	-1.9986
GO:0009582	detection of abiotic stimulus	0.00056	-1.6747
GO:0009584	detection of visible light	0.00021	-1.4861
GO:0007632	visual behavior	0.00012	-1.7289
GO:0007602	phototransduction	0.00021	-1.8597
GO:0055114	oxidation-reduction process	0.1506	-19.3167
GO:0006836	neurotransmitter transport	0.00113	-2.1084
GO:0006888	ER to Golgi vesicle-mediated transport	0.00125	-3.37
GO:0034440	lipid oxidation	0.00087	-9.0194
GO:0006576	cellular biogenic amine metabolic process	0.00415	-1.8828
GO:0006575	cellular modified amino acid metabolic process	0.00785	-2.5322
GO:0033013	tetrapyrrole metabolic process	0.00834	-1.9351
GO:0007186	G-protein coupled receptor signaling pathway	0.00882	-2.4759
GO:0098739	import across plasma membrane	8e-05	-1.9276
GO:0098712	L-glutamate import across plasma membrane	0	-1.3851
GO:0006066	alcohol metabolic process	0.00422	-3.7711
GO:1902652	secondary alcohol metabolic process	0.00095	-1.365
GO:0034308	primary alcohol metabolic process	0.00048	-1.5317
GO:0019400	alditol metabolic process	0.00127	-1.5317
GO:1901617	organic hydroxy compound biosynthetic process	0.00383	-3.5802
GO:0006089	lactate metabolic process	0.00042	-1.9396
GO:0046164	alcohol catabolic process	0.0014	-2.0257
GO:0072350	tricarboxylic acid metabolic process	0.00497	-2.519
GO:0044550	secondary metabolite biosynthetic process	0.00101	-1.6069
GO:0043455	regulation of secondary metabolic process	6e-05	-1.3851
GO:0046271	phenylpropanoid catabolic process	0.00012	-1.3851
GO:0018065	protein-cofactor linkage	0.00126	-1.5379
GO:0051182	coenzyme transport	0.00018	-1.3851
GO:1902221	erythrose 4-phosphate/phosphoenolpyruvate family amino acid metabolic process	0.00075	-1.6623
GO:0006497	protein lipidation	0.00128	-1.4369
GO:0016255	attachment of GPI anchor to protein	0.00027	-1.3851
GO:0003197	endocardial cushion development	9e-05	-2.0143
GO:2000826	regulation of heart morphogenesis	8e-05	-1.5379
GO:0072132	mesenchyme morphogenesis	0.00011	-1.5379
GO:0003205	cardiac chamber development	0.00033	-1.4481
GO:0006954	inflammatory response	0.0011	-1.3787
GO:0006767	water-soluble vitamin metabolic process	0.01215	-1.563
GO:0044282	small molecule catabolic process	0.01273	-13.246
GO:0072329	monocarboxylic acid catabolic process	0.0029	-7.0013
GO:0016042	lipid catabolic process	0.00401	-1.5399
GO:0046395	carboxylic acid catabolic process	0.00945	-8.0883
GO:1901606	alpha-amino acid catabolic process	0.00569	-3.3358
GO:0015858	nucleoside transport	0.00078	-1.5379
GO:0006862	nucleotide transport	0.00028	-1.3867
GO:1901679	nucleotide transmembrane transport	0.00011	-1.3851
GO:0097066	response to thyroid hormone	3e-05	-2.217
GO:0051181	cofactor transport	0.00109	-1.6642
GO:0051180	vitamin transport	0.00112	-1.5379
GO:0046339	diacylglycerol metabolic process	3e-05	-2.217
GO:0019722	calcium-mediated signaling	0.0004	-1.5682
GO:0010575	positive regulation of vascular endothelial growth factor production	5e-05	-1.3851
GO:0035149	lumen formation, open tracheal system	1e-05	-1.6623
GO:0044281	small molecule metabolic process	0.15138	-2.0635
GO:0007218	neuropeptide signaling pathway	0.00059	-2.1956
GO:0010677	negative regulation of cellular carbohydrate metabolic process	0.00015	-1.5379
GO:2001046	positive regulation of integrin-mediated signaling pathway	1e-05	-1.3851
GO:0019369	arachidonic acid metabolic process	7e-05	-1.9396
GO:0072348	sulfur compound transport	0.00249	-1.7467
GO:0061668	mitochondrial ribosome assembly	1e-05	-1.3851
GO:0015748	organophosphate ester transport	0.00144	-1.3905
GO:0042133	neurotransmitter metabolic process	6e-05	-1.6775
GO:0051146	striated muscle cell differentiation	0.00063	-2.2326
GO:0030239	myofibril assembly	0.00018	-1.8251
GO:0055001	muscle cell development	0.00041	-1.56
GO:0007520	myoblast fusion	0.00011	-1.6489
GO:0006414	translational elongation	0.00777	-2.3081
GO:0007005	mitochondrion organization	0.00418	-1.5505
GO:0016101	diterpenoid metabolic process	0.00017	-1.3846
GO:0006591	ornithine metabolic process	0.00088	-1.3851
GO:1901566	organonitrogen compound biosynthetic process	0.14064	-7.3257
GO:0006490	oligosaccharide-lipid intermediate biosynthetic process	0.00022	-1.7743
GO:0060037	pharyngeal system development	6e-05	-1.7743
GO:0051851	modification by host of symbiont morphology or physiology	0.00012	-1.517
GO:0055086	nucleobase-containing small molecule metabolic process	0.04917	-7.3051
GO:0055085	transmembrane transport	0.08916	-10.2803
GO:2001170	negative regulation of ATP biosynthetic process	1e-05	-1.3851
GO:0006694	steroid biosynthetic process	0.00122	-2.6072
GO:0016125	sterol metabolic process	0.00106	-1.7478
GO:0006695	cholesterol biosynthetic process	0.00012	-1.7289
GO:0006638	neutral lipid metabolic process	0.00042	-1.9062
GO:0046348	amino sugar catabolic process	0.00041	-3.5054
GO:0006048	UDP-N-acetylglucosamine biosynthetic process	0.00025	-1.3851
GO:0006030	chitin metabolic process	0.00077	-2.1236
GO:0006032	chitin catabolic process	0.00018	-2.5029
GO:0006027	glycosaminoglycan catabolic process	0.00148	-1.7272
GO:0051193	regulation of cofactor metabolic process	0.00017	-1.3416
GO:0071466	cellular response to xenobiotic stimulus	0.00054	-1.7467
GO:0010745	negative regulation of macrophage derived foam cell differentiation	2e-05	-1.3851
GO:1904293	negative regulation of ERAD pathway	3e-05	-1.3851
GO:1904152	regulation of retrograde protein transport, ER to cytosol	3e-05	-1.3851
GO:1903069	regulation of ER-associated ubiquitin-dependent protein catabolic process	2e-05	-1.3851
GO:1903825	organic acid transmembrane transport	0.0055	-3.9379
GO:0046942	carboxylic acid transport	0.01022	-3.8958
GO:0003333	amino acid transmembrane transport	0.00475	-1.9406
GO:0015718	monocarboxylic acid transport	0.00155	-2.8768
GO:0032787	monocarboxylic acid metabolic process	0.02485	-2.0133
GO:0006487	protein N-linked glycosylation	0.00076	-3.0858
GO:0030166	proteoglycan biosynthetic process	0.00022	-2.5529
GO:0006486	protein glycosylation	0.00317	-1.4246
GO:0050880	regulation of blood vessel size	0.00033	-3.2522
GO:0035296	regulation of tube diameter	0.0003	-1.7272
GO:0042310	vasoconstriction	0.00021	-1.3851
GO:0008217	regulation of blood pressure	0.00034	-1.4861
GO:1901264	carbohydrate derivative transport	0.00208	-3.3221
GO:0006995	cellular response to nitrogen starvation	9e-05	-1.6623
GO:0001101	response to acid chemical	0.00124	-1.363
GO:0045297	post-mating behavior	1e-05	-1.3851
GO:0046068	cGMP metabolic process	0.00035	-1.9351
GO:0006869	lipid transport	0.0027	-3.9314
GO:0033344	cholesterol efflux	9e-05	-1.9276
GO:0032376	positive regulation of cholesterol transport	4e-05	-1.6623
GO:0015918	sterol transport	0.00026	-1.6979
GO:0015909	long-chain fatty acid transport	0.00036	-3.327
GO:0010888	negative regulation of lipid storage	3e-05	-1.3851
GO:0009072	aromatic amino acid family metabolic process	0.00719	-1.9276
GO:0045899	positive regulation of RNA polymerase II transcriptional preinitiation complex assembly	0.00013	-1.6623
GO:0019637	organophosphate metabolic process	0.06148	-6.1797
GO:0006796	phosphate-containing compound metabolic process	0.1311	-1.516
GO:1903513	endoplasmic reticulum to cytosol transport	0.00011	-2.4944
GO:0006855	drug transmembrane transport	0.00189	-2.5029
GO:0015893	drug transport	0.00224	-1.9663
GO:0032527	protein exit from endoplasmic reticulum	0.00014	-2.5029
GO:0090662	ATP hydrolysis coupled transmembrane transport	0.01001	-4.2726
GO:0021885	forebrain cell migration	0.00013	-1.9396
GO:0021795	cerebral cortex cell migration	9e-05	-1.6623
GO:0006949	syncytium formation	0.00015	-1.5963
GO:0043648	dicarboxylic acid metabolic process	0.01019	-1.787
GO:0042445	hormone metabolic process	0.0009	-1.8762
GO:0006811	ion transport	0.05344	-6.3324
GO:0032940	secretion by cell	0.00763	-1.4062
GO:0045055	regulated exocytosis	0.00049	-1.4007
GO:0090317	negative regulation of intracellular protein transport	0.00019	-2.1661
GO:1903959	regulation of anion transmembrane transport	0.00081	-1.6623
GO:0043269	regulation of ion transport	0.00244	-1.698
GO:2000574	regulation of microtubule motor activity	7e-05	-1.3851
GO:0034698	response to gonadotropin	3e-05	-1.3851
GO:0044283	small molecule biosynthetic process	0.05677	-9.9642
GO:0035924	cellular response to vascular endothelial growth factor stimulus	0.0001	-1.3851
GO:0043174	nucleoside salvage	0.00152	-2.217
GO:0043173	nucleotide salvage	0.00126	-1.9396
GO:0006040	amino sugar metabolic process	0.00244	-3.3423
GO:0009225	nucleotide-sugar metabolic process	0.0025	-2.7508
GO:0042026	protein refolding	0.00069	-1.3851
GO:0019228	neuronal action potential	5e-05	-2.4944
GO:0051881	regulation of mitochondrial membrane potential	0.00014	-1.3416
GO:0043277	apoptotic cell clearance	9e-05	-2.0143
GO:0006911	phagocytosis, engulfment	0.00013	-1.3851
GO:1902476	chloride transmembrane transport	0.00047	-3.0802
GO:0000272	polysaccharide catabolic process	0.00288	-2.3409
GO:0044275	cellular carbohydrate catabolic process	0.00197	-1.8597
GO:0006073	cellular glucan metabolic process	0.00316	-1.3881
GO:0034637	cellular carbohydrate biosynthetic process	0.00478	-1.6489
GO:0031102	neuron projection regeneration	0.00011	-1.3416
GO:0009100	glycoprotein metabolic process	0.00356	-4.3678
GO:0046434	organophosphate catabolic process	0.00365	-6.2803
GO:0009083	branched-chain amino acid catabolic process	0.00034	-2.4944
GO:0051384	response to glucocorticoid	0.00012	-1.3679
GO:0070972	protein localization to endoplasmic reticulum	0.00187	-1.6979
GO:0033540	fatty acid beta-oxidation using acyl-CoA oxidase	1e-05	-2.217
GO:1901136	carbohydrate derivative catabolic process	0.00423	-3.9913
GO:0051189	prosthetic group metabolic process	0.00226	-1.3851
GO:0006120	mitochondrial electron transport, NADH to ubiquinone	0.00019	-3.0494
GO:0006122	mitochondrial electron transport, ubiquinol to cytochrome c	0.00035	-2.4944
GO:0019233	sensory perception of pain	0.00016	-1.3416
GO:0006631	fatty acid metabolic process	0.00878	-6.612
GO:0072330	monocarboxylic acid biosynthetic process	0.0094	-3.8957
GO:0046394	carboxylic acid biosynthetic process	0.04159	-2.528
GO:0044255	cellular lipid metabolic process	0.02704	-2.0349
GO:0045017	glycerolipid biosynthetic process	0.003	-2.0382
GO:0006650	glycerophospholipid metabolic process	0.00543	-2.0929
GO:0006661	phosphatidylinositol biosynthetic process	0.00119	-1.5682
GO:1901607	alpha-amino acid biosynthetic process	0.02557	-2.4752
GO:0008654	phospholipid biosynthetic process	0.00889	-4.2196
GO:0043436	oxoacid metabolic process	0.09006	-13.572
GO:0006090	pyruvate metabolic process	0.00817	-4.9371
GO:0006633	fatty acid biosynthetic process	0.00617	-3.37
GO:1901661	quinone metabolic process	0.00252	-2.7508
GO:0070189	kynurenine metabolic process	0.0007	-1.6623
GO:0006744	ubiquinone biosynthetic process	0.00136	-2.0143
GO:0005976	polysaccharide metabolic process	0.00906	-1.6124
GO:0098869	cellular oxidant detoxification	0.00784	-1.6033
GO:0098754	detoxification	0.00804	-1.6489
GO:0006538	glutamate catabolic process	0.00021	-1.6623
GO:0006024	glycosaminoglycan biosynthetic process	0.00559	-1.9351
GO:0001561	fatty acid alpha-oxidation	2e-05	-1.3851
GO:0006536	glutamate metabolic process	0.00201	-1.3882
GO:0002092	positive regulation of receptor internalization	4e-05	-1.7743
GO:0043090	amino acid import	0.0001	-1.5379
GO:0006777	Mo-molybdopterin cofactor biosynthetic process	0.00198	-1.3851
GO:0032324	molybdopterin cofactor biosynthetic process	0.00046	-1.3851
GO:0006022	aminoglycan metabolic process	0.00883	-2.7812
GO:0019321	pentose metabolic process	0.00131	-1.9396
GO:0046364	monosaccharide biosynthetic process	0.00277	-1.6033
GO:0046365	monosaccharide catabolic process	0.00115	-1.5317
GO:0019318	hexose metabolic process	0.00641	-1.8647
GO:0006094	gluconeogenesis	0.00262	-1.7272
GO:0006775	fat-soluble vitamin metabolic process	0.00012	-1.3851
GO:0009206	purine ribonucleoside triphosphate biosynthetic process	0.00485	-5.3439
GO:0009142	nucleoside triphosphate biosynthetic process	0.00651	-4.8324
GO:0015986	ATP synthesis coupled proton transport	0.00411	-3.5054
GO:0006119	oxidative phosphorylation	0.0025	-4.8784
GO:0017004	cytochrome complex assembly	0.00206	-1.517
GO:0043248	proteasome assembly	0.00049	-1.3416
GO:0009166	nucleotide catabolic process	0.00139	-1.9429
GO:0009154	purine ribonucleotide catabolic process	0.00014	-1.7743
GO:1901565	organonitrogen compound catabolic process	0.01195	-1.8151
GO:0009068	aspartate family amino acid catabolic process	0.00072	-1.6646
GO:0019363	pyridine nucleotide biosynthetic process	0.00307	-4.2653
GO:0046496	nicotinamide nucleotide metabolic process	0.01136	-3.7556
GO:0006739	NADP metabolic process	0.00357	-1.388
GO:0006098	pentose-phosphate shunt	0.00287	-2.4944
GO:0051234	establishment of localization	0.17756	-6.1377
GO:0055129	L-proline biosynthetic process	0.00085	-1.3851
GO:0030812	negative regulation of nucleotide catabolic process	0	-1.3851
GO:0006664	glycolipid metabolic process	0.00305	-2.1762
GO:0046466	membrane lipid catabolic process	0.00019	-1.7272
GO:0006665	sphingolipid metabolic process	0.00093	-1.8886
GO:0046479	glycosphingolipid catabolic process	0.00011	-1.3851
GO:0006678	glucosylceramide metabolic process	5e-05	-1.3851
GO:0046514	ceramide catabolic process	0.00012	-1.9396
GO:0046519	sphingoid metabolic process	6e-05	-1.3851
GO:0009247	glycolipid biosynthetic process	0.00287	-1.8597
GO:0006505	GPI anchor metabolic process	0.00102	-1.7779
GO:0003013	circulatory system process	0.00099	-1.7228
GO:0007600	sensory perception	0.0043	-1.3423
GO:0032543	mitochondrial translation	0.00068	-1.3794
GO:0006559	L-phenylalanine catabolic process	0.00031	-1.6623
GO:0006572	tyrosine catabolic process	6e-05	-1.3851
GO:0044242	cellular lipid catabolic process	0.0018	-8.498
GO:0033539	fatty acid beta-oxidation using acyl-CoA dehydrogenase	9e-05	-3.327
GO:0006635	fatty acid beta-oxidation	0.0008	-2.7616
GO:0046320	regulation of fatty acid oxidation	5e-05	-1.3851
GO:0002040	sprouting angiogenesis	0.00018	-1.5379
GO:0071715	icosanoid transport	0.00029	-2.7718
GO:0050482	arachidonic acid secretion	0.00026	-1.9396
GO:0071805	potassium ion transmembrane transport	0.00331	-3.0959
GO:1902475	L-alpha-amino acid transmembrane transport	0.0003	-1.9396
GO:0006167	AMP biosynthetic process	0.00115	-1.6623
GO:0042811	pheromone biosynthetic process	0	-1.3851
GO:0006108	malate metabolic process	0.00088	-1.3851
GO:0007527	adult somatic muscle development	1e-05	-1.9396
GO:1903510	mucopolysaccharide metabolic process	0.00016	-1.563
GO:0006720	isoprenoid metabolic process	0.00464	-3.1219
GO:0046173	polyol biosynthetic process	0.00028	-2.0189
GO:0034312	diol biosynthetic process	3e-05	-2.217
GO:0034404	nucleobase-containing small molecule biosynthetic process	0.01408	-4.4608
GO:0006814	sodium ion transport	0.00305	-2.3599

## Sheet: Supp.1.0.6
Supplementary 1.0.6: list of differentially expressed genes identified in whole head tissue between reprodutive and sterile Bombus terrestris workers.
GeneID	baseMean	log2FoldChange	lfcSE	stat	pvalue	padj
LOC100648955	351.194	-5.92899	0.62837	-9.43551	3.89113e-21	9.52451e-18
LOC100650745	2731.6	-5.88755	0.681961	-8.63327	5.96247e-18	9.72976e-15
LOC100646729	157.671	-4.88916	1.07855	-4.53307	5.81326e-06	0.000875656
LOC100647208	68.4812	-4.02396	0.999805	-4.02474	5.70376e-05	0.00450367
LOC100651038	196.289	-3.45092	0.407417	-8.47023	2.44899e-17	3.42544e-14
LOC100648933	76.2887	-3.37375	0.874294	-3.85883	0.000113933	0.00796796
LOC105666961	16.0867	-3.22598	0.853329	-3.78047	0.000156533	0.00995205
LOC100650628	140.283	-3.06818	0.700988	-4.37693	1.20362e-05	0.00145489
LOC100643020	2096.85	-2.9569	0.48709	-6.07053	1.27485e-09	5.42699e-07
LOC100649153	80.3636	-2.88787	0.577835	-4.99774	5.8007e-07	0.000121097
LOC100644783	143.305	-2.78569	0.435763	-6.39267	1.63011e-10	9.24388e-08
LOC100645577	16956.3	-2.77343	0.436744	-6.35025	2.14971e-10	1.10778e-07
LOC105666790	57.7544	-2.69565	0.828188	-3.25488	0.00113442	0.0432182
LOC100647295	919.991	-2.66338	0.619481	-4.29937	1.71283e-05	0.00190572
LOC100642667	28.9493	-2.60976	0.805152	-3.24133	0.00118974	0.0442917
LOC100647803	44.9797	-2.54587	0.773304	-3.2922	0.000994073	0.0393259
LOC100651509	1033.9	-2.40684	0.523157	-4.6006	4.21272e-06	0.000676177
LOC100649840	2375.48	-2.18593	0.295928	-7.38671	1.5051e-13	1.47364e-10
LOC100644249	178.939	-2.12923	0.606142	-3.51276	0.000443472	0.0224976
LOC100646787	179.469	-1.85582	0.431024	-4.3056	1.66537e-05	0.00187675
LOC100650005	1656.7	-1.73156	0.257816	-6.71627	1.86432e-11	1.30383e-08
npve	16090.6	-1.66794	0.243259	-6.85661	7.05113e-12	5.31059e-09
LOC100643109	26.8653	-1.61803	0.498436	-3.24622	0.00116949	0.0440403
LOC100645716	28.7585	-1.57236	0.481151	-3.26792	0.0010834	0.0421295
LOC100644982	3265.85	-1.52375	0.285761	-5.33226	9.69998e-08	2.7135e-05
LOC100651467	199.736	-1.50241	0.439012	-3.42226	0.000621035	0.0290936
LOC100650495	1855.09	-1.45593	0.312585	-4.65771	3.19753e-06	0.000549245
LOC100651787	4229.47	-1.4131	0.179064	-7.89157	2.98405e-15	3.6521e-12
LOC100645016	2669.67	-1.39023	0.190821	-7.28555	3.20364e-13	2.85153e-10
LOC100643152	77.7112	-1.32789	0.245095	-5.41786	6.03152e-08	1.84546e-05
LOC100648239	296.152	-1.23679	0.295155	-4.19031	2.78568e-05	0.00267398
LOC105665733	63.0148	-1.22558	0.382611	-3.20321	0.00135904	0.0487273
LOC100652245	59.9408	-1.20635	0.311552	-3.87207	0.000107915	0.00765649
LOC105665691	54.0583	-1.17607	0.335812	-3.50217	0.000461478	0.0230527
LOC100644454	95.1236	-1.17177	0.363378	-3.22466	0.00126124	0.0462002
LOC100642296	125.753	-1.08789	0.256843	-4.23561	2.27932e-05	0.00232466
LOC100644850	578.756	-1.07677	0.168607	-6.38631	1.69942e-10	9.24388e-08
LOC100643108	4517.41	-1.05087	0.326496	-3.21862	0.00128809	0.0467101
LOC105666696	203.863	-1.04175	0.29305	-3.55486	0.000378177	0.0195912
LOC100647447	2213.48	-0.987787	0.23203	-4.25716	2.07038e-05	0.00218538
LOC100650209	26.8298	-0.982216	0.268366	-3.65999	0.000252226	0.0143578
LOC100645433	232.474	-0.958064	0.243979	-3.92682	8.60753e-05	0.00638457
LOC100648426	3538.96	-0.956114	0.194581	-4.9137	8.93714e-07	0.000171995
LOC100645349	3171.71	-0.940609	0.278462	-3.37788	0.000730478	0.0325096
LOC100649912	2235.06	-0.933724	0.263599	-3.54222	0.000396776	0.0204465
LOC100650572	1860.59	-0.925547	0.244366	-3.78754	0.000152147	0.00993117
LOC100646422	652.494	-0.917372	0.198532	-4.62079	3.82291e-06	0.000623835
LOC100645221	865.401	-0.908941	0.232249	-3.91365	9.09129e-05	0.00669269
LOC100645898	41.622	-0.829356	0.249568	-3.32316	0.000890023	0.0372403
LOC100642272	13762.5	-0.828868	0.200399	-4.1361	3.53266e-05	0.00326304
LOC100646012	6263.21	-0.803636	0.191154	-4.20412	2.62096e-05	0.00260792
LOC100642374	415.211	-0.746727	0.203721	-3.66543	0.000246919	0.0141379
LOC100648384	52.8816	-0.741653	0.227622	-3.25826	0.00112097	0.0432101
LOC100648720	15272.7	-0.738979	0.219355	-3.36887	0.00075478	0.0328446
LOC100646327	1384.05	-0.705286	0.174328	-4.04575	5.21562e-05	0.00425987
LOC100646463	1988.69	-0.703185	0.160292	-4.3869	1.14976e-05	0.00143674
LOC100645938	104.387	-0.670794	0.173211	-3.87269	0.000107642	0.00765649
LOC100646912	309.1	-0.63972	0.128012	-4.99733	5.81305e-07	0.000121097
LOC100648853	1042.23	-0.626756	0.112361	-5.57804	2.43249e-08	8.00922e-06
LOC100650122	501.874	-0.618735	0.139267	-4.4428	8.87969e-06	0.00115921
LOC100649364	1142.38	-0.612737	0.160097	-3.8273	0.000129559	0.00893315
LOC100643712	182.317	-0.601706	0.178302	-3.37465	0.000739095	0.0327442
LOC105666330	58.782	-0.601232	0.186355	-3.22628	0.00125412	0.0462002
LOC100651341	272.339	-0.550633	0.140188	-3.92782	8.57205e-05	0.00638457
LOC100646237	712.679	-0.54867	0.1341	-4.0915	4.286e-05	0.00368107
LOC100645665	1213.11	-0.54214	0.1488	-3.64343	0.000269032	0.0150519
LOC100646027	309.014	-0.541148	0.164303	-3.29361	0.000989109	0.0393259
LOC100647033	140.431	-0.540761	0.142841	-3.78575	0.000153248	0.00993351
LOC100649274	939.995	-0.538112	0.13818	-3.89428	9.84907e-05	0.00716218
LOC100650827	307.799	-0.498166	0.141505	-3.52047	0.000430776	0.0219673
LOC100650576	5218.8	-0.497766	0.149121	-3.33799	0.000843857	0.0356129
LOC100644124	817.107	-0.489664	0.12985	-3.771	0.000162595	0.0101478
LOC100644575	424.671	-0.476811	0.126568	-3.76722	0.000165077	0.0101652
LOC100651190	463.776	-0.474954	0.115931	-4.09686	4.18788e-05	0.00362863
LOC100643730	177.688	-0.47462	0.131109	-3.62004	0.000294555	0.0162937
LOC100644162	4001.25	-0.462137	0.114341	-4.04175	5.3053e-05	0.00429291
LOC100648447	900.284	-0.447908	0.122172	-3.6662	0.000246181	0.0141379
LOC100644554	643.581	-0.446648	0.123807	-3.60762	0.000309014	0.0167885
LOC100650865	798.629	-0.422714	0.125398	-3.37098	0.000749021	0.0328446
LOC100648828	3309.4	-0.402887	0.0979776	-4.11203	3.92201e-05	0.00350474
LOC100646025	289.858	-0.401045	0.0976782	-4.10577	4.02966e-05	0.00354241
LOC100642708	714.588	-0.395477	0.0753378	-5.24938	1.52609e-07	3.83128e-05
LOC100650354	12474.2	-0.390515	0.114012	-3.42522	0.000614311	0.0289169
LOC100651154	2195.28	-0.38411	0.116012	-3.31097	0.000929745	0.037773
LOC100642254	7360.52	-0.374747	0.104463	-3.58737	0.00033403	0.0177706
LOC100644518	571.43	-0.37358	0.110317	-3.38644	0.000708067	0.0319479
LOC100645621	2766.29	-0.369093	0.0972232	-3.79634	0.000146846	0.00976328
LOC100647496	171.519	-0.36329	0.104588	-3.47353	0.000513658	0.025021
LOC100643315	211.795	-0.359916	0.100281	-3.58906	0.000331866	0.0177557
LOC100647631	468.557	-0.333901	0.100618	-3.31849	0.000905058	0.0374333
LOC100649935	265.868	-0.333293	0.100663	-3.31096	0.000929762	0.037773
LOC100645722	297.409	-0.326158	0.0985048	-3.31109	0.000929331	0.037773
LOC100650126	679.879	-0.31957	0.0873931	-3.65669	0.000255489	0.0143764
LOC100643019	884.014	-0.317372	0.0937164	-3.38651	0.000707873	0.0319479
LOC100649507	646.132	-0.310848	0.0922097	-3.3711	0.000748693	0.0328446
LOC100651608	467.001	-0.29707	0.0882097	-3.36777	0.000757792	0.0328446
LOC105665894	1755.63	-0.283263	0.0850023	-3.33242	0.000860944	0.0361781
LOC100651051	1667.45	-0.283192	0.0837905	-3.37976	0.000725499	0.0325096
LOC100644943	915.13	-0.274728	0.0796928	-3.44734	0.000566129	0.0271714
LOC100645570	1132.26	-0.218445	0.0535688	-4.07784	4.54559e-05	0.00387008
LOC100643436	4611.06	-0.2163	0.0665885	-3.24831	0.00116091	0.0438859
LOC100648710	1290.72	-0.210684	0.065939	-3.19513	0.00139767	0.0490487
LOC100645416	826.372	-0.209499	0.0614442	-3.40957	0.000650649	0.030192
LOC100645891	1461.09	-0.203702	0.0602931	-3.37852	0.000728763	0.0325096
LOC100647345	2611.21	-0.186654	0.0550376	-3.3914	0.000695371	0.0316669
LOC100648018	764.237	0.194918	0.0566892	3.43836	0.000585253	0.0279523
LOC100650854	5468.91	0.216775	0.0635101	3.41323	0.000641974	0.0299313
LOC100642470	1489.08	0.23215	0.0622804	3.72749	0.000193397	0.0116169
LOC100643204	1173.77	0.23501	0.0710446	3.30792	0.000939908	0.0380274
LOC100643863	2750.57	0.275299	0.0840929	3.27375	0.00106129	0.0415642
LOC100642514	1848.35	0.28085	0.0778279	3.60861	0.000307848	0.0167885
LOC100647673	333.616	0.282589	0.080923	3.49208	0.00047928	0.0238204
LOC100646182	2894.9	0.289155	0.0830189	3.483	0.000495835	0.0245188
LOC100649876	532.344	0.303565	0.0786372	3.86032	0.000113238	0.00796796
LOC100648826	627.114	0.305389	0.0888923	3.4355	0.000591467	0.0281119
LOC100642660	1690.4	0.316502	0.0865157	3.65832	0.000253878	0.0143683
LOC100651436	650.561	0.323306	0.0798924	4.04677	5.19284e-05	0.00425987
LOC100645351	2042.88	0.330512	0.0874232	3.7806	0.000156452	0.00995205
LOC100646432	1936.55	0.337967	0.101853	3.31817	0.000906106	0.0374333
LOC100644681	3255.01	0.352806	0.0975965	3.61494	0.000300414	0.0165245
LOC100644842	1015.51	0.359738	0.111585	3.2239	0.00126459	0.0462002
LOC100643745	6254.26	0.369612	0.113503	3.25639	0.00112837	0.0432182
LOC100642475	683.717	0.36977	0.0911464	4.05688	4.97333e-05	0.00416187
LOC100642458	456.562	0.373021	0.116641	3.19803	0.00138368	0.0489083
LOC100647136	370.923	0.378665	0.118056	3.20751	0.00133888	0.0481948
LOC105666915	888.884	0.380472	0.103745	3.66738	0.000245051	0.0141379
LOC100649833	1082.85	0.386447	0.117077	3.30078	0.000964171	0.0388486
LOC100643905	1522.52	0.39934	0.0894984	4.46198	8.12063e-06	0.00107445
LOC100646324	852.522	0.403874	0.125598	3.21562	0.00130163	0.0470267
LOC100649362	1137.96	0.405451	0.109353	3.70774	0.000209118	0.012409
LOC100645548	574.824	0.416491	0.125582	3.31648	0.000911589	0.0375015
LOC100645857	1925.38	0.424777	0.084532	5.02504	5.03319e-07	0.000109511
LOC100644356	310.233	0.437163	0.103136	4.23869	2.24831e-05	0.00231718
LOC100645472	520.312	0.439106	0.137218	3.20007	0.00137395	0.0487437
LOC100650820	4789.59	0.450469	0.137903	3.26656	0.00108863	0.0421295
LOC100647034	381.292	0.451951	0.141233	3.20005	0.00137404	0.0487437
LOC100644606	1319.71	0.452475	0.140319	3.22461	0.00126144	0.0462002
LOC100644831	637.957	0.468865	0.130222	3.6005	0.000317606	0.0170862
LOC100644625	718.171	0.481336	0.0823415	5.8456	5.04752e-09	1.90078e-06
LOC100644987	1695.44	0.485943	0.108131	4.49403	6.98879e-06	0.000950583
LOC100649872	2302.57	0.487545	0.145513	3.35052	0.000806586	0.034486
LOC100649522	290.792	0.490837	0.0945182	5.19304	2.0689e-07	4.96111e-05
LOC100643491	595.528	0.505591	0.101669	4.97291	6.59561e-07	0.000134537
LOC100644362	1308.35	0.513508	0.132441	3.87727	0.000105637	0.00760508
LOC100652117	208.791	0.51481	0.148114	3.47576	0.000509402	0.0249378
LOC100646671	754.019	0.52535	0.107402	4.89145	1.00096e-06	0.000184912
LOC100646310	736.543	0.526534	0.122618	4.29408	1.75418e-05	0.00190836
LOC105665781	1119.31	0.547435	0.128676	4.25436	2.09646e-05	0.00218538
LOC100650521	2857.96	0.548308	0.131537	4.16846	3.06664e-05	0.00288706
LOC100643126	2050.12	0.559046	0.124234	4.49993	6.79758e-06	0.000950583
LOC100649270	5957.38	0.564171	0.137231	4.11112	3.9375e-05	0.00350474
LOC100649792	1060.21	0.566506	0.14073	4.02547	5.68622e-05	0.00450367
LOC100644743	459.849	0.576457	0.156397	3.68586	0.000227933	0.0133634
LOC100652073	11464.9	0.587023	0.153043	3.83568	0.000125215	0.00869493
LOC100644671	6863.53	0.58709	0.181032	3.24302	0.00118272	0.0442917
LOC100648886	1502.02	0.602947	0.14484	4.16284	3.14312e-05	0.00293088
LOC100650351	3414.45	0.606489	0.159808	3.79511	0.000147581	0.00976328
LOC100644411	672.611	0.615882	0.169861	3.6258	0.000288064	0.0160252
LOC100643717	137.267	0.623917	0.163467	3.81678	0.000135202	0.00912941
LOC100648502	1242.68	0.646844	0.180803	3.57763	0.000346729	0.0181541
LOC100646414	205.792	0.646981	0.19736	3.27818	0.00104477	0.0410818
LOC100645461	579.584	0.650321	0.155699	4.17678	2.95668e-05	0.00281057
LOC100644375	417.899	0.654987	0.202741	3.23065	0.00123508	0.0458057
LOC100646186	751.354	0.655928	0.181874	3.6065	0.000310359	0.0167885
LOC100645481	799.699	0.677224	0.137297	4.93255	8.11626e-07	0.000162176
LOC100651809	1141.77	0.683913	0.162517	4.20826	2.57341e-05	0.00259755
LOC100646095	27057.5	0.687807	0.172767	3.98112	6.85901e-05	0.00525142
LOC100647616	707.995	0.692902	0.159631	4.34063	1.42072e-05	0.00165598
LOC100650674	914.398	0.693472	0.158142	4.38511	1.15925e-05	0.00143674
LOC100644384	435.882	0.693763	0.17294	4.01159	6.03104e-05	0.00472399
LOC100649907	5441.05	0.694552	0.209235	3.31948	0.000901853	0.0374333
LOC100649849	2032.46	0.696791	0.154375	4.51363	6.37267e-06	0.000919034
LOC100648534	373.182	0.705329	0.178142	3.95936	7.51504e-05	0.00570385
LOC100649621	2902.13	0.718094	0.168797	4.25419	2.09811e-05	0.00218538
LOC100650051	2271.6	0.719328	0.15938	4.51329	6.38283e-06	0.000919034
LOC100647116	633.397	0.720385	0.167718	4.29522	1.74518e-05	0.00190836
LOC100646359	1519.48	0.723103	0.140493	5.14689	2.64835e-07	6.03023e-05
LOC100644333	13742.1	0.724906	0.203835	3.55635	0.000376048	0.0195845
LOC105667110	599.361	0.738012	0.138392	5.33278	9.67199e-08	2.7135e-05
LOC100649446	166.032	0.738771	0.210696	3.50634	0.000454312	0.0228111
LOC100644424	240.412	0.7435	0.210585	3.53064	0.000414553	0.0212507
LOC100650514	129.934	0.744365	0.195845	3.80078	0.000144242	0.00967307
LOC100644288	735.898	0.751688	0.196629	3.82287	0.000131906	0.00896868
LOC100642418	230.503	0.757025	0.236405	3.20224	0.00136363	0.0487273
LOC100647696	768.118	0.767011	0.191334	4.00876	6.10376e-05	0.00474301
LOC100642555	1177.2	0.774256	0.146129	5.29846	1.16786e-07	3.17626e-05
LOC100642739	2329.49	0.775653	0.173697	4.46555	7.98645e-06	0.00107117
LOC100644893	740.667	0.776692	0.178289	4.35637	1.32236e-05	0.00157893
LOC100646638	76.1599	0.792404	0.240176	3.29926	0.000969406	0.0388994
LOC100649144	3633.49	0.794183	0.211901	3.7479	0.000178321	0.0108444
LOC100646409	331.103	0.797113	0.194205	4.10448	4.05219e-05	0.00354241
LOC100649785	3025.86	0.808855	0.238198	3.39573	0.000684451	0.0313152
LOC100644014	1925.03	0.811562	0.216655	3.74587	0.000179768	0.0108649
LOC100649110	489.745	0.81447	0.20918	3.89363	9.87533e-05	0.00716218
LOC100651268	2871.07	0.82636	0.143791	5.74696	9.08619e-09	3.29492e-06
LOC100647598	160.265	0.829782	0.201474	4.11857	3.81237e-05	0.00347697
LOC105665661	5213.2	0.841501	0.166222	5.0625	4.13789e-07	9.20776e-05
LOC100645013	1386.69	0.857364	0.199142	4.3053	1.66762e-05	0.00187675
LOC105667072	107.461	0.857549	0.246559	3.47806	0.000505048	0.0248489
LOC100649340	491.655	0.865821	0.148058	5.84785	4.97972e-09	1.90078e-06
LOC100648012	1318.04	0.868881	0.132478	6.5587	5.42774e-11	3.32144e-08
LOC100645802	43.288	0.891727	0.224001	3.98091	6.8653e-05	0.00525142
LOC100651198	11127.8	0.896237	0.160161	5.59586	2.19533e-08	7.67659e-06
LOC100645951	34.6001	0.903662	0.27776	3.25339	0.00114036	0.0432763
LOC100631053	19607	0.92649	0.284613	3.25526	0.00113287	0.0432182
LOC100650185	276.713	0.936621	0.204523	4.57953	4.66024e-06	0.000735941
LOC100647596	544.416	0.970738	0.256221	3.78867	0.000151456	0.00993117
LOC100651812	6357.69	0.978782	0.199214	4.91323	8.95898e-07	0.000171995
LOC100651134	1127.8	0.98208	0.225694	4.35138	1.35281e-05	0.00159583
LOC100644464	5700.02	0.991593	0.233021	4.25539	2.08688e-05	0.00218538
LOC100650394	43.1698	0.993016	0.30839	3.22	0.0012819	0.0466582
LOC105665996	88.694	0.99485	0.297836	3.34026	0.000836998	0.0354764
LOC100649112	159.568	0.998986	0.222294	4.49398	6.9903e-06	0.000950583
LOC100648563	200.66	1.02067	0.232906	4.3823	1.17435e-05	0.00143726
LOC100647201	34.2847	1.02635	0.305698	3.3574	0.000786801	0.0337876
LOC100651747	2001.56	1.07467	0.238786	4.50056	6.77736e-06	0.000950583
LOC100652210	3815.31	1.11766	0.246754	4.52945	5.91372e-06	0.000877291
LOC100650343	24378	1.13593	0.215768	5.26462	1.40481e-07	3.61961e-05
LOC100646489	285.298	1.13684	0.211986	5.36279	8.19471e-08	2.43135e-05
LOC100645916	170368	1.14162	0.335269	3.40509	0.000661429	0.0305474
LOC100648126	6602.37	1.15133	0.221739	5.19227	2.07747e-07	4.96111e-05
LOC100643788	325.842	1.16785	0.221043	5.28336	1.26834e-07	3.3563e-05
LOC105666640	254.951	1.17017	0.192437	6.0808	1.19583e-09	5.32199e-07
LOC100650864	159.321	1.17641	0.328057	3.58601	0.000335774	0.0177706
LOC100646667	5489.15	1.19901	0.218941	5.47639	4.34088e-08	1.37102e-05
LOC105666672	77.5519	1.21879	0.324521	3.75565	0.000172891	0.0105799
LOC100644867	15366.1	1.22359	0.269045	4.54789	5.41865e-06	0.000833415
LOC100647540	916.535	1.23736	0.294738	4.19817	2.69079e-05	0.00263455
LOC100646080	654.086	1.24081	0.253005	4.90428	9.37705e-07	0.000176559
LOC100647719	4513.76	1.25281	0.166594	7.52012	5.47255e-14	5.95352e-11
LOC100642491	207.691	1.26677	0.345275	3.66888	0.000243619	0.0141379
LOC100647765	175.737	1.33979	0.26007	5.15167	2.58182e-07	6.01871e-05
LOC100644841	1805.8	1.35653	0.292956	4.63051	3.64773e-06	0.000605338
LOC100644966	4947.7	1.40994	0.342452	4.11718	3.83529e-05	0.00347697
LOC100649129	151.901	1.52302	0.353723	4.3057	1.66461e-05	0.00187675
LOC100645678	511.362	1.55036	0.256894	6.03502	1.5894e-09	6.48411e-07
LOC100646167	728.678	1.55609	0.412842	3.76922	0.000163759	0.0101478
LOC100645956	51843.6	1.626	0.483431	3.36346	0.000769715	0.0331995
LOC100652301	1603.82	1.70651	0.534044	3.19546	0.0013961	0.0490487
LOC100650927	3852.54	1.71651	0.277817	6.17858	6.46797e-10	3.1664e-07
LOC105666670	624.489	1.89065	0.500692	3.77608	0.000159314	0.0100635
LOC100648274	56.6793	1.96894	0.54982	3.58106	0.000342206	0.0180136
LOC100646942	163123	2.00915	0.283096	7.09707	1.27434e-12	1.03975e-09
LOC100644366	269.38	2.02762	0.615994	3.29163	0.000996102	0.0393259
LOC100645839	86.1769	2.03755	0.58095	3.50727	0.000452732	0.0228111
LOC100645198	148.387	2.0522	0.628177	3.26691	0.00108726	0.0421295
LOC100652268	24.3301	2.06609	0.435808	4.74081	2.12861e-06	0.000378931
LOC100643669	582.911	2.17382	0.326919	6.64943	2.94227e-11	1.92052e-08
LOC100647178	579.899	2.18299	0.358981	6.08107	1.19386e-09	5.32199e-07
LOC100649817	176.467	2.20221	0.452894	4.86253	1.15895e-06	0.000210135
LOC100645453	945.982	2.34653	0.500757	4.68597	2.78633e-06	0.00048716
LOC100649354	1011.29	2.39877	0.692505	3.46391	0.000532386	0.0258049
LOC100651307	2820.14	2.51062	0.450214	5.5765	2.45406e-08	8.00922e-06
LOC105666679	26.8944	2.66738	0.796851	3.3474	0.000815734	0.0347254
LOC100645468	676.539	2.68077	0.796038	3.36764	0.000758133	0.0328446
LOC100651364	2517.73	2.8016	0.816385	3.43171	0.000599781	0.0283694
LOC100647051	1915.96	2.97572	0.316579	9.3996	5.47686e-21	1.07248e-17
LOC100642898	3328.4	2.97961	0.876906	3.39787	0.000679134	0.0312178
LOC100650127	152.65	3.00792	0.81441	3.69337	0.000221299	0.0130526
LOC100646752	68.4819	3.12242	0.316491	9.86575	5.85935e-23	1.9123e-19
LOC100651124	1428.98	3.13712	0.829007	3.78419	0.000154212	0.00993351
LOC100642443	3268.4	3.35574	0.833633	4.02544	5.68686e-05	0.00450367
LOC100650035	2350.53	3.53529	0.357665	9.88436	4.86663e-23	1.9123e-19
LOC100643215	23.5694	3.54424	1.09331	3.24176	0.00118793	0.0442917
LOC100647932	666.921	3.5708	1.03463	3.45128	0.00055794	0.0269103
LOC100646490	10.7446	3.61184	0.794375	4.54676	5.44771e-06	0.000833415
LOC100650346	872.507	3.72557	0.920914	4.04551	5.22096e-05	0.00425987
LOC105666734	1146.66	3.73042	1.13166	3.29643	0.000979231	0.0391333
LOC105666559	32.6025	3.75609	0.98202	3.82487	0.000130843	0.00895864
LOC100648303	10.9532	3.96885	0.902803	4.39615	1.1019e-05	0.00140113
LOC105666665	474.999	4.029	1.08418	3.71618	0.000202256	0.0120749
LOC105666656	8023.75	4.03853	1.02259	3.94931	7.83756e-05	0.00590289
LOC100650436	130318	4.11753	0.34393	11.972	4.98143e-33	4.87732e-29
LOC105666664	1487	4.2892	1.13769	3.77009	0.000163186	0.0101478
LOC100648041	1798.95	4.37349	0.94255	4.64006	3.483e-06	0.000587967
LOC105666808	569.191	4.46753	1.06526	4.19385	2.74259e-05	0.00265869
LOC100650705	474.775	4.75459	1.16785	4.07122	4.67666e-05	0.00394734
LOC100649613	216.185	4.90512	1.10874	4.42406	9.6863e-06	0.00124788
LOC105667027	497.522	5.06566	1.20532	4.20275	2.63695e-05	0.00260792

## Sheet: Supp.1.0.7
Supplementary 1.0.7: enriched GO terms for the differentially expressed genes identified in the head tissue between reproductive and sterile workers.
term_ID	description	frequency	log10 p-value
GO:0006814	sodium ion transport	0.00305	-1.8951
GO:0035336	long-chain fatty-acyl-CoA metabolic process	4e-05	-6.5547
GO:0006637	acyl-CoA metabolic process	0.00254	-5.4101
GO:0006084	acetyl-CoA metabolic process	0.00172	-1.7877
GO:0044406	adhesion of symbiont to host	8e-05	-2.3658
GO:0051606	detection of stimulus	0.00351	-1.8242
GO:0097164	ammonium ion metabolic process	0.00178	-1.3986
GO:0008611	ether lipid biosynthetic process	1e-05	-5.7587
GO:0006790	sulfur compound metabolic process	0.01822	-4.3197
GO:0006056	mannoprotein metabolic process	7e-05	-1.563
GO:0010025	wax biosynthetic process	2e-05	-5.4864
GO:1901568	fatty acid derivative metabolic process	0.00017	-5.4222
GO:0051186	cofactor metabolic process	0.03985	-3.2163
GO:0006091	generation of precursor metabolites and energy	0.0194	-1.3109
GO:0070831	basement membrane assembly	4e-05	-2.3658
GO:0061101	neuroendocrine cell differentiation	2e-05	-1.9836
GO:0042401	cellular biogenic amine biosynthetic process	0.00312	-2.143
GO:0008295	spermidine biosynthetic process	0.00055	-2.1518
GO:0006595	polyamine metabolic process	0.0012	-1.5377
GO:0006878	cellular copper ion homeostasis	0.0002	-2.1518
GO:0006629	lipid metabolic process	0.03522	-1.3275
GO:0016063	rhodopsin biosynthetic process	1e-05	-3.7131
GO:0043474	pigment metabolic process involved in pigmentation	3e-05	-1.7877
GO:0042441	eye pigment metabolic process	3e-05	-1.7877
GO:0010951	negative regulation of endopeptidase activity	0.00157	-1.9697
GO:0009609	response to symbiotic bacterium	0	-1.563
GO:0019640	glucuronate catabolic process to xylulose 5-phosphate	0	-1.563
GO:0051180	vitamin transport	0.00112	-1.6269
GO:1903036	positive regulation of response to wounding	0.00012	-1.6223
GO:0051918	negative regulation of fibrinolysis	2e-05	-1.563
GO:0042558	pteridine-containing compound metabolic process	0.00497	-1.7877
GO:0042737	drug catabolic process	1e-05	-1.4535
GO:0016053	organic acid biosynthetic process	0.04171	-3.2772
GO:0019752	carboxylic acid metabolic process	0.08831	-1.8647
GO:0008652	cellular amino acid biosynthetic process	0.02932	-2.7376
GO:0000413	protein peptidyl-prolyl isomerization	0.00393	-1.7294
GO:0051167	xylulose 5-phosphate metabolic process	0.00012	-1.563
GO:0010273	detoxification of copper ion	1e-05	-1.563
GO:0070672	response to interleukin-15	1e-05	-1.563
GO:0055114	oxidation-reduction process	0.1506	-4.3149
GO:0009951	polarity specification of dorsal/ventral axis	0	-1.563
GO:0007311	maternal specification of dorsal/ventral axis, oocyte, germ-line encoded	0	-1.5377
GO:0060023	soft palate development	1e-05	-1.563
GO:0017006	protein-tetrapyrrole linkage	0.00024	-1.563
GO:0055085	transmembrane transport	0.08916	-1.3655
GO:0018063	cytochrome c-heme linkage	4e-05	-1.563
GO:0010591	regulation of lamellipodium assembly	6e-05	-2.143
GO:0006690	icosanoid metabolic process	0.00017	-2.0693
GO:0006693	prostaglandin metabolic process	7e-05	-1.8496
GO:0019229	regulation of vasoconstriction	0.00012	-2.1518
GO:0050880	regulation of blood vessel size	0.00033	-1.6744
GO:0035296	regulation of tube diameter	0.0003	-1.6744
GO:0008217	regulation of blood pressure	0.00034	-2.0693
GO:0006103	2-oxoglutarate metabolic process	0.0002	-1.3869
GO:0042309	homoiothermy	0	-1.563
GO:1902339	positive regulation of apoptotic process involved in morphogenesis	1e-05	-1.563
GO:0001974	blood vessel remodeling	8e-05	-1.7282
GO:0044242	cellular lipid catabolic process	0.0018	-5.0093
GO:0033539	fatty acid beta-oxidation using acyl-CoA dehydrogenase	9e-05	-2.2312
GO:0030149	sphingolipid catabolic process	0.00019	-1.3221
GO:0006635	fatty acid beta-oxidation	0.0008	-1.8027
GO:0006689	ganglioside catabolic process	5e-05	-1.563
GO:0019377	glycolipid catabolic process	0.00011	-2.678
GO:0044038	cell wall macromolecule biosynthetic process	0.00586	-1.563
GO:0090212	negative regulation of establishment of blood-brain barrier	0	-1.563
GO:0015942	formate metabolic process	0.00065	-1.563
GO:0070981	L-asparagine biosynthetic process	6e-05	-1.563
GO:2000192	negative regulation of fatty acid transport	1e-05	-1.563
GO:0032307	negative regulation of prostaglandin secretion	0	-1.563
GO:0015910	peroxisomal long-chain fatty acid import	5e-05	-1.563
GO:0048645	animal organ formation	0.00016	-1.7123
GO:0043615	astrocyte cell migration	1e-05	-1.563
GO:0031630	regulation of synaptic vesicle fusion to presynaptic membrane	0	-1.563
GO:0035999	tetrahydrofolate interconversion	0.00129	-1.9836
GO:0009396	folic acid-containing compound biosynthetic process	0.00313	-1.8453
GO:0046900	tetrahydrofolylpolyglutamate metabolic process	0.00068	-1.563
GO:0060323	head morphogenesis	8e-05	-1.3869
GO:0051542	elastin biosynthetic process	0	-1.563
GO:0007341	penetration of zona pellucida	1e-05	-1.563
GO:1902809	regulation of skeletal muscle fiber differentiation	0	-1.563
GO:2001037	positive regulation of tongue muscle cell differentiation	0	-1.563
GO:0097017	renal protein absorption	1e-05	-1.563
GO:1904430	negative regulation of t-circle formation	1e-05	-1.563
GO:0009313	oligosaccharide catabolic process	0.00019	-1.563
GO:0033559	unsaturated fatty acid metabolic process	0.00027	-1.9697
GO:0050992	dimethylallyl diphosphate biosynthetic process	0.00036	-1.563
GO:0043171	peptide catabolic process	0.00089	-2.5689
GO:0009111	vitamin catabolic process	0.00031	-1.563
GO:0046426	negative regulation of JAK-STAT cascade	0.0001	-1.9155
GO:0042759	long-chain fatty acid biosynthetic process	3e-05	-1.5377
GO:0008202	steroid metabolic process	0.00161	-2.3364
GO:0009311	oligosaccharide metabolic process	0.00342	-1.3274
GO:0019367	fatty acid elongation, saturated fatty acid	4e-05	-1.3221
GO:0034625	fatty acid elongation, monounsaturated fatty acid	2e-05	-1.3221
GO:0034626	fatty acid elongation, polyunsaturated fatty acid	2e-05	-1.3221
GO:0046947	hydroxylysine biosynthetic process	1e-05	-1.563
GO:0048801	antennal joint morphogenesis	0	-1.563
GO:0046657	folic acid catabolic process	0	-1.563
GO:0051353	positive regulation of oxidoreductase activity	0.00011	-1.7282
GO:0034440	lipid oxidation	0.00087	-3.5914
GO:0010041	response to iron(III) ion	0	-1.563
GO:0046165	alcohol biosynthetic process	0.00112	-3.1798
GO:0006066	alcohol metabolic process	0.00422	-1.7114
GO:1902652	secondary alcohol metabolic process	0.00095	-2.0951
GO:0019563	glycerol catabolic process	0.00028	-1.9836
GO:0046174	polyol catabolic process	0.00124	-1.8496
GO:1901616	organic hydroxy compound catabolic process	0.00169	-2.5067
GO:0042415	norepinephrine metabolic process	3e-05	-2.1518
GO:0042414	epinephrine metabolic process	0	-1.563
GO:0097581	lamellipodium organization	0.00017	-1.3982
GO:0000038	very long-chain fatty acid metabolic process	0.00018	-1.6223
GO:0031069	hair follicle morphogenesis	4e-05	-1.563
GO:0042360	vitamin E metabolic process	4e-05	-1.563
GO:0007432	salivary gland boundary specification	1e-05	-1.5377
GO:0001755	neural crest cell migration	0.00011	-1.3869
GO:0006082	organic acid metabolic process	0.09086	-2.9705
GO:0009083	branched-chain amino acid catabolic process	0.00034	-1.5377
GO:0007605	sensory perception of sound	0.00039	-2.0951
GO:1901503	ether biosynthetic process	1e-05	-5.7587
GO:0006662	glycerol ether metabolic process	0.00122	-5.1253
GO:0008299	isoprenoid biosynthetic process	0.00442	-4.3204
GO:0035238	vitamin A biosynthetic process	0	-1.563
GO:0033306	phytol metabolic process	1e-05	-1.563
GO:0044255	cellular lipid metabolic process	0.02704	-3.8583
GO:0042572	retinol metabolic process	7e-05	-1.7282
GO:0006631	fatty acid metabolic process	0.00878	-1.3791
GO:0006633	fatty acid biosynthetic process	0.00617	-1.3122
GO:0016114	terpenoid biosynthetic process	0.00245	-1.3221
GO:0008654	phospholipid biosynthetic process	0.00889	-1.6804
GO:0008610	lipid biosynthetic process	0.02123	-2.8022
GO:0050965	detection of temperature stimulus involved in sensory perception of pain	4e-05	-1.7282
GO:0050982	detection of mechanical stimulus	0.00013	-1.6269
GO:0016048	detection of temperature stimulus	7e-05	-1.6269
GO:0033540	fatty acid beta-oxidation using acyl-CoA oxidase	1e-05	-2.678
GO:0070166	enamel mineralization	2e-05	-1.563
GO:0052203	modulation of catalytic activity in other organism involved in symbiotic interaction	1e-05	-1.563
GO:0043947	positive regulation by host of symbiont catalytic activity	0	-1.563
GO:0050951	sensory perception of temperature stimulus	7e-05	-1.6269
GO:0044705	multi-organism reproductive behavior	0.00019	-1.3986
GO:0006825	copper ion transport	0.00081	-1.6308
GO:0001960	negative regulation of cytokine-mediated signaling pathway	0.0001	-1.6269
GO:0006491	N-glycan processing	0.00015	-1.4584
GO:0015680	intracellular copper ion transport	4e-05	-1.563
GO:0060003	copper ion export	0.00015	-1.563
GO:0009257	10-formyltetrahydrofolate biosynthetic process	1e-05	-1.563
GO:0045494	photoreceptor cell maintenance	0.0001	-1.3222
GO:0009067	aspartate family amino acid biosynthetic process	0.00715	-2.1489
GO:1901605	alpha-amino acid metabolic process	0.03625	-2.5164
GO:0044282	small molecule catabolic process	0.01273	-4.9538
GO:0072329	monocarboxylic acid catabolic process	0.0029	-4.1373
GO:0046395	carboxylic acid catabolic process	0.00945	-1.8992
GO:1901606	alpha-amino acid catabolic process	0.00569	-1.9441
GO:0003013	circulatory system process	0.00099	-1.6289
GO:0034760	negative regulation of iron ion transmembrane transport	0	-1.563
GO:0050775	positive regulation of dendrite morphogenesis	5e-05	-1.3869
GO:0016119	carotene metabolic process	4e-05	-1.563
GO:0019878	lysine biosynthetic process via aminoadipic acid	0.00015	-1.563
GO:0000032	cell wall mannoprotein biosynthetic process	7e-05	-1.563
GO:0042472	inner ear morphogenesis	0.00024	-1.6744
GO:0090102	cochlea development	8e-05	-1.6269
GO:0006695	cholesterol biosynthetic process	0.00012	-3.01
GO:0016126	sterol biosynthetic process	0.00075	-1.5522

## Sheet: Supp.1.0.8
Supplementary 1.0.8: enriched GO terms for the up-regulated genes in the head of reproductive workers compared to sterile workers.
term_ID	description	frequency	log10 p-value
GO:0000003	reproduction	0.00769	-1.482
GO:0043086	negative regulation of catalytic activity	0.004	-1.5327
GO:1901605	alpha-amino acid metabolic process	0.03625	-2.6726
GO:0008652	cellular amino acid biosynthetic process	0.02932	-1.3094
GO:0007275	multicellular organism development	0.01559	-1.6474
GO:0000902	cell morphogenesis	0.00948	-1.3869
GO:0048523	negative regulation of cellular process	0.0183	-1.4348
GO:0009892	negative regulation of metabolic process	0.0126	-1.3869
GO:0030162	regulation of proteolysis	0.00304	-1.3094

## Sheet: Supp.1.0.9
Supplementary 1.0.9: enriched GO terms for the up-regulated genes in the head of sterile workers compared to reproductive workers.
term_ID	description	frequency	log10 p-value
GO:0044255	cellular lipid metabolic process	0.02704	-3.6546
GO:0008610	lipid biosynthetic process	0.02123	-1.7436
GO:0008299	isoprenoid biosynthetic process	0.00442	-2.9368
GO:0030258	lipid modification	0.00377	-1.3906
GO:0046486	glycerolipid metabolic process	0.00593	-1.8275
GO:0008654	phospholipid biosynthetic process	0.00889	-1.3906
GO:0010025	wax biosynthetic process	2e-05	-1.8275
GO:0044238	primary metabolic process	0.53743	-1.7986
GO:0034754	cellular hormone metabolic process	0.00064	-1.6566
GO:0006637	acyl-CoA metabolic process	0.00254	-2.4104
GO:0035336	long-chain fatty-acyl-CoA metabolic process	4e-05	-2.2024
GO:0006790	sulfur compound metabolic process	0.01822	-1.629
GO:0051186	cofactor metabolic process	0.03985	-1.643
GO:1901360	organic cyclic compound metabolic process	0.30324	-1.3669
GO:1901568	fatty acid derivative metabolic process	0.00017	-2.7739
GO:0044249	cellular biosynthetic process	0.30048	-1.4322
GO:1902652	secondary alcohol metabolic process	0.00095	-2.0796
GO:0046165	alcohol biosynthetic process	0.00112	-1.3906
GO:0006662	glycerol ether metabolic process	0.00122	-1.8275
GO:1901503	ether biosynthetic process	1e-05	-1.8275
GO:0008611	ether lipid biosynthetic process	1e-05	-1.8275
GO:0044281	small molecule metabolic process	0.15138	-1.8419
GO:0001894	tissue homeostasis	0.00044	-1.6566
GO:0006635	fatty acid beta-oxidation	0.0008	-1.4638
GO:0006633	fatty acid biosynthetic process	0.00617	-1.4638
GO:0006694	steroid biosynthetic process	0.00122	-2.2024
GO:0016125	sterol metabolic process	0.00106	-1.8275
GO:0006695	cholesterol biosynthetic process	0.00012	-1.6566

[truncated: 8 more sheets: Supp.1.1.0, Supp.1.1.1, Supp.1.1.2, Supp.1.1.3, Supp.1.1.4, Supp.1.1.5, Supp.1.1.6, Supp.1.1.7]
